# Supplementary material for: Unraveling the metabolic underpinnings of frailty using multicohort observational and Mendelian randomization analyses
Source: Aging Cell. 2023 May 15;22(8):e13868. doi: 10.1111/acel.13868 (PMC10410014; doi:10.1111/acel.13868)
Supplement: Supplementary file 2 — Tables S1–S18 [file ACEL-22-e13868-s001.xlsx]

## Sheet: Table of Content
Unraveling the metabolic underpinnings of frailty using multi-cohort observational and Mendelian randomization analyses
Jonathan K. L. Mak, Laura Kananen, Chenxi Qin, Ralf Kuja-Halkola, Bowen Tang, Jake Lin, Yunzhang Wang, Tuija Jääskeläinen, Seppo Koskinen, Yi Lu, Patrik K. E. Magnusson, Sara Hägg, Juulia Jylhävä
Correspondence: jonathan.mak@ki.se
Supplementary Tables
Supplementary Table 1	Descriptive statistics of the included metabolic biomarkers in the discovery cohort (UK Biobank) and replication cohorts (TwinGene & Health 2000)
Supplementary Table 2	Spearman correlations between the 168 NMR metabolomic biomarkers in the UK Biobank (n=90,573)
Supplementary Table 3	Spearman correlations between the 32 clinical biomarkers in the UK Biobank (n=67,488)
Supplementary Table 4	List of the deficit items included for construction of the frailty index in the UK Biobank, TwinGene, and Health 2000
Supplementary Table 5	List of the five criteria for construction of the frailty phenotype in the UK Biobank
Supplementary Table 6	Observational estimates between the 168 NMR metabolomic biomarkers and frailty in the UK Biobank (n=90,573)
Supplementary Table 7	Observational estimates between the 32 clinical biomarkers and frailty in the UK Biobank (n=67,488)
Supplementary Table 8	Subgroup analysis for the observational associations between the 168 NMR metabolomic biomarkers and frailty index in the UK Biobank
Supplementary Table 9	Subgroup analysis for the observational associations between the 32 clinical biomarkers and frailty index in the UK Biobank
Supplementary Table 10	Meta-analysis for the observational estimates between the 59 identified biomarkers and frailty index in the discovery cohort (UK Biobank) and replication cohorts (TwinGene & Health 2000)
Supplementary Table 11	GWAS datasets used in Mendelian randomization analyses
Supplementary Table 12	Harmonized summary statistics for NMR metabolomic biomarkers and frailty outcomes used in Mendelian randomization analysis
Supplementary Table 13	Harmonized summary statistics for clinical biomarkers and frailty outcomes used in Mendelian randomization analysis
Supplementary Table 14	Mendelian randomization estimates for the effects of metabolic biomarkers on frailty
Supplementary Table 15	Mendelian randomization estimates for the effects of NMR metabolomic biomarkers on frailty after excluding potentially pleiotropic SNPs
Supplementary Table 16	Mendelian randomization estimates for biomarkers on 11 stripped frailty indices excluding items from each category
Supplementary Table 17	Association between NMR-derived glycoprotein acetyls and frailty index in the UK Biobank, stratified by LDL-cholesterol and CRP levels
Supplementary Table 18	Association between NMR-derived creatinine and frailty index in the UK Biobank, stratified by chronic kidney disease

## Sheet: ST1
Supplementary Table 1. Descriptive statistics of the included metabolic biomarkers in the discovery cohort (UK Biobank) and replication cohorts (TwinGene & Health 2000) Notes: UK Biobank was separated into two subsamples, one had complete data on the 168 NMR metabolomic biomarkers (n=90,573), the other had complete data on the 32 clinical biomarkers (n=67,488). The 11,025 TwinGene and 6,073 Healt…
Biomarker	Full name	Unit	UK Biobank									TwinGene									Health 2000
			N	Mean	SD	Min	Max	1st quartile	Medium	3rd quartile		N	Mean	SD	Min	Max	1st quartile	Medium	3rd quartile		N	Mean	SD	Min	Max	1st quartile	Medium	3rd quartile
NMR metabolomic biomarkers, 168 in total
bOHbutyrate	3-Hydroxybutyrate	mmol/L	90573	0.0566485	0.0595279	0	1.8911	0.02637	0.03906	0.063366		11025	0.0960547	0.0975806	0	1.37713	0.0412659	0.0626453	0.113085		6073	0.167611	0.107482	0.02876	2.029	0.101	0.1354	0.2024
Acetate	Acetate	mmol/L	90573	0.0152604	0.0111395	0	0.80385	0.010986	0.014296	0.018086		11025	0.0291251	0.0209863	0	0.712132	0.016664	0.0250245	0.0367065		6073	0.0422731	0.0192798	0.01295	0.7706	0.03544	0.04032	0.04666
Acetoacetate	Acetoacetate	mmol/L	90573	0.013097	0.0124934	0	0.42611	0.006085	0.0097475	0.015827		-	-	-	-	-	-	-	-		-	-	-	-	-	-	-	-
Acetone	Acetone	mmol/L	90573	0.0142402	0.00543522	0.0037321	0.22482	0.01114	0.012917	0.015628		-	-	-	-	-	-	-	-		-	-	-	-	-	-	-	-
Alanine	Alanine	mmol/L	90573	0.295083	0.0749117	0.09749	1.0042	0.24044	0.28799	0.34227		11025	0.326025	0.0930148	0.0987651	0.762135	0.255616	0.323366	0.389353		6073	0.335694	0.0585588	0.1503	0.6172	0.2987	0.3353	0.3714
Albumin	Albumin	g/L (signal area in Health 2000)	90573	38.9254	3.09503	30	72.014	36.92	38.868	40.825		11025	44.3611	3.41997	30.2926	60.909	42.1599	44.4156	46.6186		6073	0.0864933	0.0136806	0.03503	0.1384	0.08389	0.09104	0.09517
ApoA1	Apolipoprotein A1	g/L	90573	1.43997	0.236317	0.30399	3.3998	1.2717	1.4173	1.5834		-	-	-	-	-	-	-	-		-	-	-	-	-	-	-	-
ApoB	Apolipoprotein B	g/L	90573	0.840551	0.19656	0.21307	2.296	0.70049	0.82551	0.96332		-	-	-	-	-	-	-	-		-	-	-	-	-	-	-	-
HDL particle size	Average Diameter for HDL Particles	nm	90573	9.64928	0.206952	9.0397	10.735	9.4941	9.6156	9.7789		11025	9.65837	0.192824	9.14578	10.4931	9.5158	9.63248	9.77813		6073	9.96395	0.283349	9.197	11.18	9.763	9.949	10.16
LDL particle size	Average Diameter for LDL Particles	nm	90573	23.9181	0.0874533	23.342	24.193	23.864	23.926	23.981		11025	23.98	0.0721545	23.557	24.2431	23.9354	23.9867	24.0314		6073	23.5932	0.110178	22.96	25.76	23.53	23.58	23.65
VLDL particle size	Average Diameter for VLDL Particles	nm	90573	38.5984	1.24509	33.944	44.285	37.698	38.581	39.494		11025	38.1141	0.993373	34.1941	42.6448	37.4107	38.0198	38.7393		6073	36.5875	1.54144	32.59	43.11	35.48	36.38	37.5
XXL-VLDL-C	Cholesterol in Chylomicrons and Extremely Large VLDL	mmol/L	90573	0.0557788	0.0419453	0.00077517	0.53932	0.02365	0.046608	0.079338		-	-	-	-	-	-	-	-		-	-	-	-	-	-	-	-
IDL-C	Cholesterol in IDL	mmol/L	90573	0.8354	0.211113	0.18657	2.4116	0.69093	0.82888	0.97117		-	-	-	-	-	-	-	-		-	-	-	-	-	-	-	-
L-HDL-C	Cholesterol in Large HDL	mmol/L	90573	0.297905	0.167023	7.6118e-07	1.5601	0.17231	0.26047	0.39137		-	-	-	-	-	-	-	-		-	-	-	-	-	-	-	-
L-LDL-C	Cholesterol in Large LDL	mmol/L	90573	1.11298	0.276004	0	3.4622	0.92332	1.0961	1.2855		-	-	-	-	-	-	-	-		-	-	-	-	-	-	-	-
L-VLDL-C	Cholesterol in Large VLDL	mmol/L	90573	0.0968326	0.0465993	0.0016817	0.50937	0.062216	0.091966	0.12601		-	-	-	-	-	-	-	-		-	-	-	-	-	-	-	-
M-HDL-C	Cholesterol in Medium HDL	mmol/L	90573	0.488934	0.119283	3.1107e-07	1.4317	0.40262	0.47788	0.56314		-	-	-	-	-	-	-	-		-	-	-	-	-	-	-	-
M-LDL-C	Cholesterol in Medium LDL	mmol/L	90573	0.418328	0.114353	1.3906e-12	1.2966	0.33823	0.41153	0.49043		-	-	-	-	-	-	-	-		-	-	-	-	-	-	-	-
M-VLDL-C	Cholesterol in Medium VLDL	mmol/L	90573	0.169983	0.0648019	0.0016595	0.62454	0.12353	0.16501	0.21065		-	-	-	-	-	-	-	-		-	-	-	-	-	-	-	-
S-HDL-C	Cholesterol in Small HDL	mmol/L	90573	0.437767	0.0583571	0.035021	0.95637	0.39849	0.43443	0.47334		-	-	-	-	-	-	-	-		-	-	-	-	-	-	-	-
S-LDL-C	Cholesterol in Small LDL	mmol/L	90573	0.17826	0.0431454	2.7338e-12	0.50298	0.14789	0.17555	0.20541		-	-	-	-	-	-	-	-		-	-	-	-	-	-	-	-
S-VLDL-C	Cholesterol in Small VLDL	mmol/L	90573	0.155234	0.0505938	0.01168	0.56817	0.11861	0.15055	0.18641		-	-	-	-	-	-	-	-		-	-	-	-	-	-	-	-
XL-HDL-C	Cholesterol in Very Large HDL	mmol/L	90573	0.0828404	0.0348148	4.3221e-05	0.3532	0.059022	0.075211	0.0996		-	-	-	-	-	-	-	-		-	-	-	-	-	-	-	-
XL-VLDL-C	Cholesterol in Very Large VLDL	mmol/L	90573	0.0533221	0.0281564	0.0005768	0.30251	0.032231	0.049864	0.070787		-	-	-	-	-	-	-	-		-	-	-	-	-	-	-	-
XS-VLDL-C	Cholesterol in Very Small VLDL	mmol/L	90573	0.18572	0.0488696	0.043381	0.5175	0.15117	0.18216	0.2163		-	-	-	-	-	-	-	-		-	-	-	-	-	-	-	-
XXL-VLDL-CE	Cholesteryl Esters in Chylomicrons and Extremely Large VLDL	mmol/L	90573	0.0307466	0.0230586	7.0931e-05	0.27304	0.012977	0.026032	0.043974		-	-	-	-	-	-	-	-		-	-	-	-	-	-	-	-
HDL-CE	Cholesteryl Esters in HDL	mmol/L	90573	1.01688	0.250517	0.042594	2.7727	0.83129	0.98346	1.1689		-	-	-	-	-	-	-	-		-	-	-	-	-	-	-	-
IDL-CE	Cholesteryl Esters in IDL	mmol/L	90573	0.615545	0.156883	0.12382	1.789	0.50826	0.6106	0.71637		11025	0.81641	0.184764	0.216169	1.67088	0.687523	0.808497	0.932463		6073	0.500909	0.161821	0	1.549	0.3935	0.4978	0.6028
LDL-CE	Cholesteryl Esters in LDL	mmol/L	90573	1.25115	0.313255	4.7088e-13	3.8512	1.0333	1.2314	1.4474		-	-	-	-	-	-	-	-		-	-	-	-	-	-	-	-
L-HDL-CE	Cholesteryl Esters in Large HDL	mmol/L	90573	0.230236	0.129836	3.814e-08	1.2039	0.13211	0.20141	0.3034		-	-	-	-	-	-	-	-		-	-	-	-	-	-	-	-
L-LDL-CE	Cholesteryl Esters in Large LDL	mmol/L	90573	0.820745	0.202386	0	2.5633	0.68087	0.80776	0.94632		-	-	-	-	-	-	-	-		-	-	-	-	-	-	-	-
L-VLDL-CE	Cholesteryl Esters in Large VLDL	mmol/L	90573	0.0508959	0.0229229	0.00039352	0.26607	0.03416	0.0489	0.065279		-	-	-	-	-	-	-	-		-	-	-	-	-	-	-	-
M-HDL-CE	Cholesteryl Esters in Medium HDL	mmol/L	90573	0.402996	0.0957224	1.196e-07	1.1516	0.33401	0.39452	0.4629		-	-	-	-	-	-	-	-		-	-	-	-	-	-	-	-
M-LDL-CE	Cholesteryl Esters in Medium LDL	mmol/L	90573	0.301017	0.0852022	0	0.92463	0.24096	0.29515	0.35438		11025	0.401109	0.0985306	0.0973736	0.856658	0.333583	0.394157	0.462525		6073	0.349429	0.152587	0	1.234	0.2445	0.3449	0.4489
M-VLDL-CE	Cholesteryl Esters in Medium VLDL	mmol/L	90573	0.0916413	0.037681	3.5305e-07	0.35776	0.065152	0.089539	0.11554		11025	0.126779	0.044186	0.000512038	0.358538	0.0956308	0.124197	0.154466		6073	0.0900491	0.0521953	0	0.581	0.05381	0.07951	0.1123
S-HDL-CE	Cholesteryl Esters in Small HDL	mmol/L	90573	0.324632	0.0452846	1.6347e-07	0.72238	0.2944	0.32242	0.35252		-	-	-	-	-	-	-	-		-	-	-	-	-	-	-	-
S-LDL-CE	Cholesteryl Esters in Small LDL	mmol/L	90573	0.129384	0.0322917	1.1249e-12	0.36333	0.10646	0.12685	0.14937		11025	0.1668	0.0367957	0.0614793	0.344018	0.141017	0.16423	0.18967		6073	0.212286	0.0909427	0	0.7293	0.1501	0.2091	0.2716
S-VLDL-CE	Cholesteryl Esters in Small VLDL	mmol/L	90573	0.0972002	0.0325405	0.0036496	0.37309	0.073758	0.094264	0.11726		-	-	-	-	-	-	-	-		-	-	-	-	-	-	-	-
VLDL-CE	Cholesteryl Esters in VLDL	mmol/L	90573	0.428004	0.141701	0.044878	1.6215	0.32478	0.41574	0.51624		-	-	-	-	-	-	-	-		-	-	-	-	-	-	-	-
XL-HDL-CE	Cholesteryl Esters in Very Large HDL	mmol/L	90573	0.0590121	0.027822	6.5682e-09	0.27226	0.039689	0.052738	0.072737		-	-	-	-	-	-	-	-		-	-	-	-	-	-	-	-
XL-VLDL-CE	Cholesteryl Esters in Very Large VLDL	mmol/L	90573	0.0297152	0.0144595	0.00013152	0.16316	0.019075	0.02829	0.038795		11025	0.0353955	0.0160656	0.000330528	0.120342	0.0236845	0.0336083	0.0454107		6073	0.00708789	0.00906708	0	0.08802	0.001246	0.004569	0.009146
XS-VLDL-CE	Cholesteryl Esters in Very Small VLDL	mmol/L	90573	0.127804	0.0348661	0.020628	0.36206	0.10336	0.12557	0.14978		11025	0.156312	0.0419005	0.0325673	0.369177	0.126546	0.15326	0.1821		6073	0.165354	0.0506917	0	0.5228	0.1312	0.1625	0.1968
Citrate	Citrate	mmol/L	90573	0.0616949	0.0119514	0.014911	0.57205	0.0535	0.060717	0.068774		11025	0.0549439	0.010228	0.0214232	0.120805	0.0479546	0.0543801	0.0612013		6073	0.113643	0.0222459	0.04674	0.3451	0.09926	0.1126	0.1266
Size-specific LDL-C	Clinical LDL Cholesterol	mmol/L	90573	2.51091	0.715876	0	8.244	2.0165	2.4742	2.9669		-	-	-	-	-	-	-	-		-	-	-	-	-	-	-	-
XXL-VLDL-P	Concentration of Chylomicrons and Extremely Large VLDL Particles	mmol/L	90573	1.68437e-06	1.49235e-06	4.8938e-09	2.2157e-05	5.5219e-07	1.2946e-06	2.4612e-06		-	-	-	-	-	-	-	-		-	-	-	-	-	-	-	-
HDL-P	Concentration of HDL Particles	mmol/L	90573	0.0149928	0.00234294	0.0023783	0.036731	0.013372	0.014832	0.016419		-	-	-	-	-	-	-	-		-	-	-	-	-	-	-	-
IDL-P	Concentration of IDL Particles	mmol/L	90573	0.00030933	7.5705e-05	8.8201e-05	0.0008489	0.00025503	0.00030461	0.00035773		11025	0.000381104	8.90569e-05	0.000114021	0.000807487	0.000317306	0.00037546	0.000436009		6073	1.09954e-07	3.19585e-08	1.944e-08	3.296e-07	8.855e-08	1.087e-07	1.298e-07
LDL-P	Concentration of LDL Particles	mmol/L	90573	0.00118578	0.000276756	0.00026846	0.0032435	0.00099032	0.0011636	0.0013568		-	-	-	-	-	-	-	-		-	-	-	-	-	-	-	-
L-HDL-P	Concentration of Large HDL Particles	mmol/L	90573	0.00140522	0.000764469	4.99e-09	0.0072956	0.00083021	0.0012379	0.001833		-	-	-	-	-	-	-	-		-	-	-	-	-	-	-	-
L-LDL-P	Concentration of Large LDL Particles	mmol/L	90573	0.000726429	0.000172757	0.00015	0.0019975	0.00060382	0.00071129	0.0008329		-	-	-	-	-	-	-	-		-	-	-	-	-	-	-	-
L-VLDL-P	Concentration of Large VLDL Particles	mmol/L	90573	1.01175e-05	5.40254e-06	9.3823e-08	5.4039e-05	6.0021e-06	9.257e-06	1.3341e-05		-	-	-	-	-	-	-	-		-	-	-	-	-	-	-	-
M-HDL-P	Concentration of Medium HDL Particles	mmol/L	90573	0.00381381	0.000900992	1.5955e-08	0.011342	0.0031716	0.0037376	0.0043643		-	-	-	-	-	-	-	-		-	-	-	-	-	-	-	-
M-LDL-P	Concentration of Medium LDL Particles	mmol/L	90573	0.000291107	7.43526e-05	6.6897e-05	0.00082805	0.00023818	0.00028556	0.00033743		11025	0.000369952	9.01302e-05	0.000112412	0.00083209	0.000307118	0.000361535	0.000423379		6073	1.44139e-07	4.90163e-08	0	4.409e-07	1.109e-07	1.426e-07	1.756e-07
M-VLDL-P	Concentration of Medium VLDL Particles	mmol/L	90573	3.43684e-05	1.20543e-05	1.5942e-06	0.00013242	2.5636e-05	3.3179e-05	4.1794e-05		-	-	-	-	-	-	-	-		-	-	-	-	-	-	-	-
S-HDL-P	Concentration of Small HDL Particles	mmol/L	90573	0.00953954	0.00124878	0.0020125	0.0205	0.0087013	0.0094774	0.010304		-	-	-	-	-	-	-	-		-	-	-	-	-	-	-	-
S-LDL-P	Concentration of Small LDL Particles	mmol/L	90573	0.000168246	3.67637e-05	4.749e-05	0.00042525	0.00014199	0.00016534	0.00019108		11025	0.000207791	4.28331e-05	9.11451e-05	0.000421545	0.000177434	0.000204777	0.0002344		6073	1.66647e-07	5.39825e-08	0	4.873e-07	1.3e-07	1.653e-07	2.014e-07
S-VLDL-P	Concentration of Small VLDL Particles	mmol/L	90573	3.88425e-05	1.25286e-05	7.1796e-06	0.0001488	2.9702e-05	3.7434e-05	4.6416e-05		11025	4.75155e-05	1.51302e-05	1.00662e-05	0.000129565	3.62712e-05	4.56634e-05	5.67619e-05		6073	2.81873e-08	1.2808e-08	0	1.058e-07	1.879e-08	2.607e-08	3.482e-08
VLDL-P	Concentration of VLDL Particles	mmol/L	90573	0.000143389	4.34498e-05	2.553e-05	0.00051254	0.00011174	0.0001388	0.00016977		-	-	-	-	-	-	-	-		-	-	-	-	-	-	-	-
XL-HDL-P	Concentration of Very Large HDL Particles	mmol/L	90573	0.000234231	9.50858e-05	4.4952e-07	0.00099462	0.00016921	0.00021339	0.00027843		-	-	-	-	-	-	-	-		-	-	-	-	-	-	-	-
XL-VLDL-P	Concentration of Very Large VLDL Particles	mmol/L	90573	3.44646e-06	2.22755e-06	1.9409e-08	2.5787e-05	1.7496e-06	3.0452e-06	4.7398e-06		-	-	-	-	-	-	-	-		-	-	-	-	-	-	-	-
XS-VLDL-P	Concentration of Very Small VLDL Particles	mmol/L	90573	5.49296e-05	1.3513e-05	1.5855e-05	0.00015373	4.5299e-05	5.3603e-05	6.3133e-05		-	-	-	-	-	-	-	-		-	-	-	-	-	-	-	-
Creatinine	Creatinine	mmol/L	90573	0.0657888	0.0135014	0.01864	0.65374	0.056849	0.064421	0.073139		11025	0.0702014	0.0148329	0.0142803	0.398041	0.0605962	0.068594	0.0777234		6073	0.0564925	0.01401	0.01629	0.2227	0.04796	0.05593	0.06428
Unsaturation	Degree of Unsaturation	degree	90573	1.36072	0.0788416	0.98862	1.9031	1.3108	1.3613	1.41		11025	1.37808	0.0668846	1.11536	1.85874	1.3366	1.3773	1.41749		6073	1.21929	0.0752037	0.8392	1.574	1.179	1.222	1.263
DHA	Docosahexaenoic Acid	mmol/L	90573	0.234848	0.0817689	0.017604	1.7898	0.1797	0.22305	0.27648		11025	0.318562	0.0927748	0.0775223	1.06777	0.255462	0.30529	0.367548		6073	0.150739	0.0702139	0	1.014	0.1037	0.1386	0.1832
XXL-VLDL-FC	Free Cholesterol in Chylomicrons and Extremely Large VLDL	mmol/L	90573	0.0250323	0.0191014	0.00013488	0.26628	0.010601	0.02056	0.035461		-	-	-	-	-	-	-	-		-	-	-	-	-	-	-	-
HDL-FC	Free Cholesterol in HDL	mmol/L	90573	0.290571	0.0722078	0.062798	0.83949	0.23829	0.28	0.33179		-	-	-	-	-	-	-	-		-	-	-	-	-	-	-	-
IDL-FC	Free Cholesterol in IDL	mmol/L	90573	0.219855	0.0554297	0.048447	0.62263	0.18162	0.21784	0.25551		11025	0.284561	0.0661029	0.0547448	0.583417	0.237906	0.282368	0.327316		6073	0.19756	0.0648422	0	0.6243	0.1552	0.1962	0.2384
LDL-FC	Free Cholesterol in LDL	mmol/L	90573	0.458425	0.117896	2.994e-12	1.4105	0.3781	0.45324	0.5334		-	-	-	-	-	-	-	-		-	-	-	-	-	-	-	-
L-HDL-FC	Free Cholesterol in Large HDL	mmol/L	90573	0.0676692	0.0374978	2.5918e-07	0.35622	0.039967	0.059362	0.088065		-	-	-	-	-	-	-	-		-	-	-	-	-	-	-	-
L-LDL-FC	Free Cholesterol in Large LDL	mmol/L	90573	0.292238	0.0756193	0	0.89895	0.24074	0.28893	0.34023		-	-	-	-	-	-	-	-		-	-	-	-	-	-	-	-
L-VLDL-FC	Free Cholesterol in Large VLDL	mmol/L	90573	0.0459367	0.0243096	0.00067225	0.2433	0.027547	0.04278	0.060953		-	-	-	-	-	-	-	-		-	-	-	-	-	-	-	-
M-HDL-FC	Free Cholesterol in Medium HDL	mmol/L	90573	0.0859377	0.0240875	1.9147e-07	0.28006	0.068619	0.083538	0.10057		-	-	-	-	-	-	-	-		-	-	-	-	-	-	-	-
M-LDL-FC	Free Cholesterol in Medium LDL	mmol/L	90573	0.117312	0.0313976	1.6059e-12	0.37193	0.095689	0.11582	0.1372		-	-	-	-	-	-	-	-		-	-	-	-	-	-	-	-
M-VLDL-FC	Free Cholesterol in Medium VLDL	mmol/L	90573	0.0783422	0.0290125	0.00090059	0.30308	0.057326	0.075686	0.096269		11025	0.101404	0.0340515	0.00750613	0.277332	0.0770157	0.0984742	0.122475		6073	0.0640444	0.0501043	0	0.4089	0.02974	0.0509	0.08198
S-HDL-FC	Free Cholesterol in Small HDL	mmol/L	90573	0.113135	0.0154021	0.03502	0.25593	0.10272	0.11219	0.12239		-	-	-	-	-	-	-	-		-	-	-	-	-	-	-	-
S-LDL-FC	Free Cholesterol in Small LDL	mmol/L	90573	0.0488755	0.0121832	1.6089e-12	0.13965	0.040724	0.048579	0.056737		-	-	-	-	-	-	-	-		-	-	-	-	-	-	-	-
S-VLDL-FC	Free Cholesterol in Small VLDL	mmol/L	90573	0.0580342	0.0184473	0.0055331	0.19508	0.044778	0.056387	0.069411		11025	0.0771791	0.0225458	0.0115896	0.193017	0.0614312	0.0752594	0.091236		6073	0.0745731	0.0338235	0	0.2999	0.05018	0.07	0.09342
VLDL-FC	Free Cholesterol in VLDL	mmol/L	90573	0.288867	0.105517	0.024981	1.2294	0.21138	0.27704	0.35324		-	-	-	-	-	-	-	-		-	-	-	-	-	-	-	-
XL-HDL-FC	Free Cholesterol in Very Large HDL	mmol/L	90573	0.0238283	0.00725733	1.0828e-06	0.091306	0.019118	0.022624	0.027181		11025	0.0246147	0.0077129	0.000109553	0.0712325	0.0195404	0.023615	0.0286118		6073	0.0592481	0.0308013	0	0.2178	0.03779	0.05486	0.0765
XL-VLDL-FC	Free Cholesterol in Very Large VLDL	mmol/L	90573	0.0236069	0.0141214	3.4841e-05	0.15612	0.012876	0.021366	0.032097		-	-	-	-	-	-	-	-		-	-	-	-	-	-	-	-
XS-VLDL-FC	Free Cholesterol in Very Small VLDL	mmol/L	90573	0.0579153	0.0145896	0.014758	0.16415	0.047572	0.056517	0.066719		11025	0.0691173	0.0187252	0.01309	0.176611	0.0559227	0.0670966	0.0803397		6073	0.0762657	0.0257393	0	0.2572	0.05954	0.07517	0.09188
Glucose	Glucose	mmol/L	90573	3.60928	1.03623	1.0002	41.833	3.0922	3.488	3.9144		11025	5.52146	1.07151	2.59334	17.0204	4.95072	5.30972	5.7744		6073	3.93528	1.03125	1.367	20.32	3.563	3.916	4.247
Glutamine	Glutamine	mmol/L	90573	0.531341	0.0772292	0.16514	1.121	0.48059	0.52991	0.58021		-	-	-	-	-	-	-	-		-	-	-	-	-	-	-	-
Glycine	Glycine	mmol/L	90573	0.162898	0.0638456	0	0.76959	0.12179	0.15034	0.19143		-	-	-	-	-	-	-	-		-	-	-	-	-	-	-	-
Glycoprotein acetyls	Glycoprotein Acetyls	mmol/L	90573	0.787188	0.112464	0.38025	1.6574	0.70839	0.7787	0.85631		11025	0.870612	0.112907	0.547799	1.65843	0.791343	0.857933	0.937603		6073	1.16267	0.269365	0.3809	2.521	1.008	1.161	1.316
HDL-C	HDL Cholesterol	mmol/L	90573	1.30745	0.32054	0.10539	3.6122	1.0714	1.2629	1.4988		-	-	-	-	-	-	-	-		-	-	-	-	-	-	-	-
Histidine	Histidine	mmol/L	90573	0.0643194	0.0103183	0.026448	0.46746	0.057756	0.063911	0.070359		11025	0.0824308	0.0151845	0.0365263	0.724444	0.0750255	0.0822944	0.0894779		6073	0.0555732	0.0102792	0.006408	0.09194	0.05003	0.05724	0.06251
Isoleucine	Isoleucine	mmol/L	90573	0.0497147	0.0174379	0.0024327	0.21432	0.03788	0.04654	0.057849		-	-	-	-	-	-	-	-		-	-	-	-	-	-	-	-
LDL-C	LDL Cholesterol	mmol/L	90573	1.70957	0.426699	3.4649e-12	5.2618	1.4137	1.6841	1.9784		-	-	-	-	-	-	-	-		-	-	-	-	-	-	-	-
Lactate	Lactate	mmol/L	90573	3.5214	0.76339	0.72216	5.7044	2.9617	3.5311	4.1086		-	-	-	-	-	-	-	-		-	-	-	-	-	-	-	-
Leucine	Leucine	mmol/L	90573	0.10022	0.0275059	0.023113	0.37658	0.081551	0.096189	0.11401		-	-	-	-	-	-	-	-		-	-	-	-	-	-	-	-
LA	Linoleic Acid	mmol/L	90573	3.40433	0.665443	1.2125	8.2412	2.9471	3.3613	3.81		11025	4.32439	0.695115	2.04996	7.28832	3.84003	4.29061	4.76174		6073	2.64409	0.665262	0.8008	6.591	2.219	2.661	3.073
MUFA	Monounsaturated Fatty Acids	mmol/L	90573	2.80282	0.794652	0.75527	12.472	2.245	2.6671	3.2172		11025	3.31602	0.766223	1.3702	7.43557	2.76897	3.19552	3.74306		6073	2.99095	0.995681	0.6468	8.661	2.34	2.862	3.486
Omega-3	Omega-3 Fatty Acids	mmol/L	90573	0.525619	0.216733	0.031015	3.6941	0.37425	0.49333	0.63878		-	-	-	-	-	-	-	-		-	-	-	-	-	-	-	-
Omega-6	Omega-6 Fatty Acids	mmol/L	90573	4.44171	0.662037	2.1786	9.4845	3.9864	4.403	4.8506		11025	5.21006	0.6923	3.07419	8.20159	4.73073	5.1773	5.65178		6073	3.36877	0.768728	1.129	8.33	2.886	3.389	3.867
Phenylalanine	Phenylalanine	mmol/L	90573	0.0450929	0.0106468	0.0051803	0.87997	0.038285	0.044034	0.050592		11025	0.0926243	0.0154783	0.0465496	0.316704	0.0820817	0.0914911	0.101924		6073	0.0630673	0.0107642	0.01364	0.1084	0.05678	0.06334	0.06972
Phosphatidylcholines	Phosphatidylcholines	mmol/L	90573	2.07814	0.364122	0.82499	5.1542	1.8281	2.0581	2.3059		11025	2.50512	0.395459	1.21713	4.37363	2.22921	2.48739	2.75941		6073	1.82399	0.418031	0.5666	4.573	1.572	1.845	2.09
Phosphoglycerides	Phosphoglycerides	mmol/L	90573	2.25127	0.385454	0.93728	5.5423	1.9868	2.2313	2.4909		-	-	-	-	-	-	-	-		-	-	-	-	-	-	-	-
XXL-VLDL-PL	Phospholipids in Chylomicrons and Extremely Large VLDL	mmol/L	90573	0.035675	0.0313119	1.5996e-07	0.45203	0.011876	0.027692	0.052273		-	-	-	-	-	-	-	-		-	-	-	-	-	-	-	-
HDL-PL	Phospholipids in HDL	mmol/L	90573	1.53935	0.312135	0.22733	3.9169	1.314	1.5061	1.7273		-	-	-	-	-	-	-	-		-	-	-	-	-	-	-	-
IDL-PL	Phospholipids in IDL	mmol/L	90573	0.291284	0.0650339	0.071501	0.80072	0.24655	0.28797	0.33211		-	-	-	-	-	-	-	-		-	-	-	-	-	-	-	-
LDL-PL	Phospholipids in LDL	mmol/L	90573	0.598497	0.137179	0.13148	1.7236	0.50273	0.59075	0.68558		-	-	-	-	-	-	-	-		-	-	-	-	-	-	-	-
L-HDL-PL	Phospholipids in Large HDL	mmol/L	90573	0.323794	0.15114	5.1866e-07	1.4826	0.21076	0.29379	0.41027		-	-	-	-	-	-	-	-		-	-	-	-	-	-	-	-
L-LDL-PL	Phospholipids in Large LDL	mmol/L	90573	0.352828	0.0807292	0.082521	1.0162	0.29698	0.34882	0.40437		-	-	-	-	-	-	-	-		-	-	-	-	-	-	-	-
L-VLDL-PL	Phospholipids in Large VLDL	mmol/L	90573	0.0654642	0.0385007	4.3889e-08	0.37973	0.036329	0.06026	0.089043		-	-	-	-	-	-	-	-		-	-	-	-	-	-	-	-
M-HDL-PL	Phospholipids in Medium HDL	mmol/L	90573	0.481556	0.0971238	3.2609e-05	1.3177	0.41347	0.47436	0.54032		-	-	-	-	-	-	-	-		-	-	-	-	-	-	-	-
M-LDL-PL	Phospholipids in Medium LDL	mmol/L	90573	0.15851	0.040828	0.026951	0.48588	0.12969	0.15568	0.18425		-	-	-	-	-	-	-	-		-	-	-	-	-	-	-	-
M-VLDL-PL	Phospholipids in Medium VLDL	mmol/L	90573	0.127201	0.0467565	6.7234e-08	0.49668	0.093295	0.12292	0.15607		-	-	-	-	-	-	-	-		-	-	-	-	-	-	-	-
S-HDL-PL	Phospholipids in Small HDL	mmol/L	90573	0.653591	0.089061	0.11989	1.4581	0.59252	0.6465	0.70665		-	-	-	-	-	-	-	-		-	-	-	-	-	-	-	-
S-LDL-PL	Phospholipids in Small LDL	mmol/L	90573	0.0871593	0.0181432	0.016522	0.22143	0.074631	0.086002	0.098516		11025	0.111399	0.0225482	0.0413701	0.234301	0.0956886	0.109855	0.125568		6073	0.142969	0.0338728	0	0.3276	0.1212	0.1433	0.1648
S-VLDL-PL	Phospholipids in Small VLDL	mmol/L	90573	0.0960032	0.0293732	0.011477	0.34007	0.074939	0.09342	0.11404		-	-	-	-	-	-	-	-		-	-	-	-	-	-	-	-
VLDL-PL	Phospholipids in VLDL	mmol/L	90573	0.467674	0.177462	0.04089	2.0316	0.3372	0.4465	0.57504		-	-	-	-	-	-	-	-		-	-	-	-	-	-	-	-
XL-HDL-PL	Phospholipids in Very Large HDL	mmol/L	90573	0.0804116	0.0446197	1.9063e-08	0.42797	0.049429	0.070118	0.10202		-	-	-	-	-	-	-	-		-	-	-	-	-	-	-	-
XL-VLDL-PL	Phospholipids in Very Large VLDL	mmol/L	90573	0.0385141	0.0255702	4.0084e-07	0.29383	0.019049	0.034077	0.053652		-	-	-	-	-	-	-	-		-	-	-	-	-	-	-	-
XS-VLDL-PL	Phospholipids in Very Small VLDL	mmol/L	90573	0.104816	0.0258119	0.023004	0.33405	0.086706	0.10214	0.11993		11025	0.122634	0.0345134	0.0169281	0.333939	0.0984773	0.118545	0.142859		6073	0.150739	0.0469217	0	0.4726	0.119	0.1474	0.1796
PUFA	Polyunsaturated Fatty Acids	mmol/L	90573	4.96733	0.78054	2.2796	10.76	4.4256	4.9181	5.4516		-	-	-	-	-	-	-	-		-	-	-	-	-	-	-	-
Pyruvate	Pyruvate	mmol/L	90573	0.073918	0.0241414	0.0010455	0.28485	0.058136	0.07269	0.087868		-	-	-	-	-	-	-	-		-	-	-	-	-	-	-	-
Remnant-C	Remnant Cholesterol (Non-HDL, Non-LDL-Cholesterol)	mmol/L	90573	1.55227	0.410798	0.35703	4.5019	1.2596	1.5253	1.8132		-	-	-	-	-	-	-	-		-	-	-	-	-	-	-	-
SFA	Saturated Fatty Acids	mmol/L	90573	4.03206	0.918812	1.3945	13.605	3.3999	3.9077	4.5213		-	-	-	-	-	-	-	-		-	-	-	-	-	-	-	-
Sphingomyelins	Sphingomyelins	mmol/L	90573	0.442314	0.0700683	0.20693	0.97606	0.39435	0.43948	0.48637		11025	0.552657	0.0802358	0.273475	0.888943	0.496926	0.549072	0.60446		6073	0.423241	0.0907541	0.1405	1.034	0.361	0.4205	0.481
Total-C	Total Cholesterol	mmol/L	90573	4.56929	0.9183	1.2959	12.002	3.9449	4.5379	5.1528		-	-	-	-	-	-	-	-		-	-	-	-	-	-	-	-
non-HDL-C	Total Cholesterol Minus HDL-Cholesterol	mmol/L	90573	3.26184	0.823158	0.61694	9.7637	2.6841	3.2113	3.7811		-	-	-	-	-	-	-	-		-	-	-	-	-	-	-	-
Total cholines	Total Cholines	mmol/L	90573	2.5302	0.3985	1.1566	5.9367	2.2574	2.5119	2.7806		-	-	-	-	-	-	-	-		-	-	-	-	-	-	-	-
Total BCAA	Total Concentration of Branched-Chain Amino Acids (Leucine + Isoleucine + Valine)	mmol/L	90573	0.352604	0.0832206	0.10802	1.105	0.29523	0.34028	0.39532		-	-	-	-	-	-	-	-		-	-	-	-	-	-	-	-
Total-P	Total Concentration of Lipoprotein Particles	mmol/L	90573	0.0166313	0.00244071	0.0045037	0.03967	0.014965	0.016492	0.018134		-	-	-	-	-	-	-	-		-	-	-	-	-	-	-	-
Total-CE	Total Esterified Cholesterol	mmol/L	90573	3.31759	0.660005	0.95967	8.6639	2.8712	3.2985	3.7397		-	-	-	-	-	-	-	-		-	-	-	-	-	-	-	-
Total fatty acids	Total Fatty Acids	mmol/L	90573	11.8022	2.31866	4.5919	33.4	10.186	11.549	13.125		-	-	-	-	-	-	-	-		-	-	-	-	-	-	-	-
Total-FC	Total Free Cholesterol	mmol/L	90573	1.2517	0.263523	0.33624	3.3382	1.0704	1.2395	1.418		-	-	-	-	-	-	-	-		-	-	-	-	-	-	-	-
XXL-VLDL-L	Total Lipids in Chylomicrons and Extremely Large VLDL	mmol/L	90573	0.227949	0.20131	0.00080212	3.1699	0.074488	0.17384	0.33226		-	-	-	-	-	-	-	-		-	-	-	-	-	-	-	-
HDL-L	Total Lipids in HDL	mmol/L	90573	2.98937	0.628514	0.53382	7.7406	2.5332	2.914	3.3633		-	-	-	-	-	-	-	-		-	-	-	-	-	-	-	-
IDL-L	Total Lipids in IDL	mmol/L	90573	1.22514	0.284244	0.35519	3.4403	1.0296	1.2135	1.4065		-	-	-	-	-	-	-	-		-	-	-	-	-	-	-	-
LDL-L	Total Lipids in LDL	mmol/L	90573	2.45068	0.583361	0.28069	7.3325	2.0453	2.4136	2.8176		-	-	-	-	-	-	-	-		-	-	-	-	-	-	-	-
L-HDL-L	Total Lipids in Large HDL	mmol/L	90573	0.651757	0.321717	0.023996	3.1243	0.41071	0.58284	0.83156		-	-	-	-	-	-	-	-		-	-	-	-	-	-	-	-
L-LDL-L	Total Lipids in Large LDL	mmol/L	90573	1.56121	0.367868	0.17176	4.7145	1.3067	1.5389	1.7917		-	-	-	-	-	-	-	-		-	-	-	-	-	-	-	-
L-VLDL-L	Total Lipids in Large VLDL	mmol/L	90573	0.325997	0.171785	0.003935	1.6916	0.19572	0.30006	0.42889		-	-	-	-	-	-	-	-		-	-	-	-	-	-	-	-
Total-L	Total Lipids in Lipoprotein Particles	mmol/L	90573	8.75271	1.60323	3.4645	20.539	7.6486	8.6605	9.7387		-	-	-	-	-	-	-	-		-	-	-	-	-	-	-	-
M-HDL-L	Total Lipids in Medium HDL	mmol/L	90573	1.02396	0.218034	0.01696	2.8803	0.86962	1.0062	1.1567		-	-	-	-	-	-	-	-		-	-	-	-	-	-	-	-
M-LDL-L	Total Lipids in Medium LDL	mmol/L	90573	0.608904	0.160668	0.061435	1.8621	0.49601	0.59837	0.70969		-	-	-	-	-	-	-	-		-	-	-	-	-	-	-	-
M-VLDL-L	Total Lipids in Medium VLDL	mmol/L	90573	0.566385	0.200888	0.044073	2.1402	0.42025	0.54565	0.68943		-	-	-	-	-	-	-	-		-	-	-	-	-	-	-	-
S-HDL-L	Total Lipids in Small HDL	mmol/L	90573	1.14337	0.150955	0.23054	2.5036	1.0407	1.1332	1.2339		-	-	-	-	-	-	-	-		-	-	-	-	-	-	-	-
S-LDL-L	Total Lipids in Small LDL	mmol/L	90573	0.280572	0.063544	0.04749	0.75587	0.23584	0.27591	0.32003		11025	0.362607	0.0753084	0.151098	0.751178	0.310038	0.357151	0.410135		6073	0.46774	0.152094	0	1.361	0.3648	0.4637	0.566
S-VLDL-L	Total Lipids in Small VLDL	mmol/L	90573	0.406686	0.127117	0.068655	1.5251	0.31481	0.39399	0.48404		-	-	-	-	-	-	-	-		-	-	-	-	-	-	-	-
VLDL-L	Total Lipids in VLDL	mmol/L	90573	2.08752	0.841414	0.26483	9.4419	1.4597	1.9672	2.5865		-	-	-	-	-	-	-	-		-	-	-	-	-	-	-	-
XL-HDL-L	Total Lipids in Very Large HDL	mmol/L	90573	0.170278	0.0797173	0.0046623	0.79437	0.11545	0.15223	0.20824		-	-	-	-	-	-	-	-		-	-	-	-	-	-	-	-
XL-VLDL-L	Total Lipids in Very Large VLDL	mmol/L	90573	0.201705	0.131405	0.00094551	1.5417	0.10202	0.17701	0.27698		-	-	-	-	-	-	-	-		-	-	-	-	-	-	-	-
XS-VLDL-L	Total Lipids in Very Small VLDL	mmol/L	90573	0.358799	0.0869482	0.093824	1.0362	0.29718	0.35046	0.41131		-	-	-	-	-	-	-	-		-	-	-	-	-	-	-	-
Total-PL	Total Phospholipids in Lipoprotein Particles	mmol/L	90573	2.89681	0.457718	1.3079	6.591	2.5847	2.8785	3.1866		-	-	-	-	-	-	-	-		-	-	-	-	-	-	-	-
Total triglycerides	Total Triglycerides	mmol/L	90573	1.28661	0.558615	0.29722	7.2823	0.86815	1.1776	1.5929		-	-	-	-	-	-	-	-		-	-	-	-	-	-	-	-
XXL-VLDL-TG	Triglycerides in Chylomicrons and Extremely Large VLDL	mmol/L	90573	0.136495	0.1297	2.7156e-09	2.1786	0.039008	0.09941	0.20029		11025	0.0594005	0.0961647	4.84139e-09	0.810993	1.16611e-05	0.0117038	0.0824296		6073	0.0210818	0.0237277	0	0.2679	0.008922	0.01472	0.02514
HDL-TG	Triglycerides in HDL	mmol/L	90573	0.142568	0.0454588	0.026197	0.60397	0.1107	0.13645	0.16714		-	-	-	-	-	-	-	-		-	-	-	-	-	-	-	-
IDL-TG	Triglycerides in IDL	mmol/L	90573	0.0984519	0.0250636	0.02867	0.38664	0.080959	0.09444	0.11154		-	-	-	-	-	-	-	-		-	-	-	-	-	-	-	-
LDL-TG	Triglycerides in LDL	mmol/L	90573	0.142615	0.0392949	0.043537	0.5766	0.11528	0.13522	0.16198		-	-	-	-	-	-	-	-		-	-	-	-	-	-	-	-
L-HDL-TG	Triglycerides in Large HDL	mmol/L	90573	0.0300573	0.011758	0.00012623	0.17153	0.021778	0.028303	0.036468		-	-	-	-	-	-	-	-		-	-	-	-	-	-	-	-
L-LDL-TG	Triglycerides in Large LDL	mmol/L	90573	0.0953964	0.0244912	0.030112	0.3721	0.078308	0.091139	0.10792		-	-	-	-	-	-	-	-		-	-	-	-	-	-	-	-
L-VLDL-TG	Triglycerides in Large VLDL	mmol/L	90573	0.1637	0.0895408	4.6315e-07	0.9404	0.095622	0.14704	0.2144		-	-	-	-	-	-	-	-		-	-	-	-	-	-	-	-
M-HDL-TG	Triglycerides in Medium HDL	mmol/L	90573	0.053471	0.0183091	0.0038243	0.22353	0.040707	0.051232	0.0636		11025	0.0538963	0.018845	0.00187706	0.163246	0.0406579	0.0517611	0.0651957		6073	0.0449702	0.0150834	0	0.1241	0.03453	0.04337	0.05332
M-LDL-TG	Triglycerides in Medium LDL	mmol/L	90573	0.0320663	0.00989365	0.008904	0.14069	0.025207	0.030064	0.036733		-	-	-	-	-	-	-	-		-	-	-	-	-	-	-	-
M-VLDL-TG	Triglycerides in Medium VLDL	mmol/L	90573	0.269201	0.111769	2.8722e-05	1.1837	0.18546	0.25241	0.33492		-	-	-	-	-	-	-	-		-	-	-	-	-	-	-	-
S-HDL-TG	Triglycerides in Small HDL	mmol/L	90573	0.0520144	0.0170187	0.0024257	0.20589	0.040169	0.050391	0.061889		-	-	-	-	-	-	-	-		-	-	-	-	-	-	-	-
S-LDL-TG	Triglycerides in Small LDL	mmol/L	90573	0.0151527	0.00550416	0.0043757	0.083936	0.011248	0.013928	0.017764		-	-	-	-	-	-	-	-		-	-	-	-	-	-	-	-
S-VLDL-TG	Triglycerides in Small VLDL	mmol/L	90573	0.155448	0.0583514	0.031994	0.66002	0.1126	0.14787	0.18888		11025	0.171122	0.0639997	0.0502813	0.488848	0.123692	0.161298	0.208259		6073	0.226121	0.119121	0	1.074	0.1429	0.1989	0.2782
VLDL-TG	Triglycerides in VLDL	mmol/L	90573	0.902977	0.469569	0.12805	5.8655	0.54531	0.81015	1.1646		-	-	-	-	-	-	-	-		-	-	-	-	-	-	-	-
XL-HDL-TG	Triglycerides in Very Large HDL	mmol/L	90573	0.00702557	0.00259295	0.00085127	0.041126	0.0052175	0.0066307	0.0083768		-	-	-	-	-	-	-	-		-	-	-	-	-	-	-	-
XL-VLDL-TG	Triglycerides in Very Large VLDL	mmol/L	90573	0.109869	0.0797478	6.6305e-09	0.98569	0.049421	0.09231	0.15299		-	-	-	-	-	-	-	-		-	-	-	-	-	-	-	-
XS-VLDL-TG	Triglycerides in Very Small VLDL	mmol/L	90573	0.0682633	0.0205109	0.012344	0.29334	0.054013	0.065311	0.079105		-	-	-	-	-	-	-	-		-	-	-	-	-	-	-	-
Tyrosine	Tyrosine	mmol/L	90573	0.0613563	0.0138869	0.014375	0.16941	0.051682	0.059583	0.069067		-	-	-	-	-	-	-	-		-	-	-	-	-	-	-	-
VLDL-C	VLDL Cholesterol	mmol/L	90573	0.716871	0.243609	0.069859	2.8509	0.53884	0.69394	0.86734		-	-	-	-	-	-	-	-		-	-	-	-	-	-	-	-
Valine	Valine	mmol/L	90573	0.202669	0.0414734	0.076698	0.56044	0.17376	0.19767	0.22572		-	-	-	-	-	-	-	-		-	-	-	-	-	-	-	-
Clinical biomarkers from serum and urine samples, 32 in total
ALT	Alanine aminotransferase	U/L	67488	26.0147	15.8897	3.19	416.49	16.49	22.08	30.58		-	-	-	-	-	-	-	-		-	-	-	-	-	-	-	-
Albumin	Albumin	g/L	67488	45.3594	2.62166	30.03	57.59	43.63	45.34	47.06		-	-	-	-	-	-	-	-		-	-	-	-	-	-	-	-
ALP	Alkaline phosphatase	U/L	67488	84.8517	26.6999	10.1	1039.7	68.4	81.4	96.9		-	-	-	-	-	-	-	-		-	-	-	-	-	-	-	-
ApoA	Apolipoprotein A	g/L	67488	1.48947	0.263488	0.422	2.493	1.303	1.46	1.643		-	-	-	-	-	-	-	-		-	-	-	-	-	-	-	-
ApoB	Apolipoprotein B	g/L	67488	1.00709	0.221186	0.401	1.973	0.849	1	1.159		11025	1.08025	0.243493	0.35	2.25	0.91	1.07	1.23		6073	1.2183	0.290182	0.32	2.62	1.02	1.2	1.41
AST	Aspartate aminotransferase	U/L	67488	27.5062	11.2861	4.1	558	21.6	25.2	30.3		-	-	-	-	-	-	-	-		-	-	-	-	-	-	-	-
CRP	C-reactive protein	mg/L	67488	3.07679	5.22458	0.08	79.96	0.76	1.55	3.2		11025	3.10339	5.81593	0.2	182.7	0.81	1.8	3.5		-	-	-	-	-	-	-	-
Calcium	Calcium	mmol/L	67488	2.37965	0.0945376	1.192	3.572	2.318	2.376	2.436		-	-	-	-	-	-	-	-		-	-	-	-	-	-	-	-
Total cholesterol	Cholesterol	mmol/L	67488	5.46985	1.04597	1.909	9.423	4.739	5.478	6.222		11025	5.77264	1.10597	2.4	10.5	5	5.8	6.5		6073	5.92717	1.1072	2.2	11.2	5.1	5.9	6.6
Creatinine	Creatinine	umol/L	67488	75.8432	19.5014	19.3	880.6	64.3	73.9	84.4		-	-	-	-	-	-	-	-		-	-	-	-	-	-	-	-
Cystatin C	Cystatin C	mg/L	67488	0.944873	0.197108	0.397	6.321	0.829	0.916	1.02		-	-	-	-	-	-	-	-		-	-	-	-	-	-	-	-
Direct bilirubin	Direct bilirubin	umol/L	67488	1.89523	0.868289	1	34.21	1.33	1.67	2.17		-	-	-	-	-	-	-	-		-	-	-	-	-	-	-	-
GGT	Gamma glutamyltransferase	U/L	67488	43.2505	47.6805	5.1	1145.3	21	30.6	47.8		-	-	-	-	-	-	-	-		6073	35.2888	42.3683	4	866	17	24	37
Glucose	Glucose	mmol/L	67488	5.29707	1.50358	1.332	27.514	4.633	4.996	5.455		-	-	-	-	-	-	-	-		-	-	-	-	-	-	-	-
HbA1c	Glycated haemoglobin	mmol/mol	67488	36.9519	8.21922	15.3	296.1	33	35.4	38.4		11025	29.0675	7.08357	9.28965	108.743	25.6832	27.869	30.0547		6073	34.7526	7.44873	10.3826	127.323	31.1476	33.3334	36.6121
HDL-C	HDL cholesterol	mmol/L	67488	1.36277	0.361331	0.252	3.355	1.099	1.307	1.575		-	-	-	-	-	-	-	-		-	-	-	-	-	-	-	-
IGF-1	Insulin-like growth factor 1	nmol/L	67488	21.3076	5.84849	2.953	114.897	17.3407	21.1465	24.762		-	-	-	-	-	-	-	-		-	-	-	-	-	-	-	-
LDL-C	LDL direct	mmol/L	67488	3.431	0.800678	0.276	6.737	2.857	3.426	4.001		11025	3.77545	0.98081	1	8.9	3.1	3.8	4.4		6073	3.80252	1.16156	0	8.8	3.1	3.8	4.5
Lipoprotein(a)	Lipoprotein A	nmol/L	67488	42.9565	48.7973	3.8	189	8.9	19.1	58.6		-	-	-	-	-	-	-	-		-	-	-	-	-	-	-	-
Phosphate	Phosphate	mmol/L	67488	1.13009	0.165201	0.425	2.152	1.021	1.132	1.241		-	-	-	-	-	-	-	-		-	-	-	-	-	-	-	-
SHBG	Sex hormone binding globulin	nmol/L	67488	46.7391	24.5134	0.64	240.79	30	41.2	57.45		-	-	-	-	-	-	-	-		-	-	-	-	-	-	-	-
Testosterone	Testosterone	nmol/L	67488	7.53546	5.89945	0.35	48.455	1.227	8.359	12.051		-	-	-	-	-	-	-	-		-	-	-	-	-	-	-	-
Total bilirubin	Total bilirubin	umol/L	67488	9.9372	4.56423	2.43	77.01	7.13	8.74	11.22		-	-	-	-	-	-	-	-		-	-	-	-	-	-	-	-
Total protein	Total protein	g/L	67488	72.7717	4.10793	53.59	100.21	69.99	72.6	75.33		-	-	-	-	-	-	-	-		-	-	-	-	-	-	-	-
Triglycerides	Triglycerides	mmol/L	67488	1.8305	1.02693	0.272	10.797	1.109	1.578	2.268		11025	1.30574	0.626333	0.23	4	0.85	1.2	1.6		6073	1.55946	0.908781	0.4	9	1	1.3	1.8
Urate	Urate	umol/L	67488	329.996	83.4364	91	875.8	269.9	325.9	384.5		-	-	-	-	-	-	-	-		-	-	-	-	-	-	-	-
Urea	Urea	mmol/L	67488	5.66812	1.5555	0.81	41.83	4.68	5.48	6.43		-	-	-	-	-	-	-	-		-	-	-	-	-	-	-	-
Vitamin D	Vitamin D	nmol/L	67488	47.5466	20.8518	10	233	31.4	45.5	61		-	-	-	-	-	-	-	-		6073	46.4198	15.2006	5.54432	115.61	36.0608	45.5314	56.6601
Creatinine (urine)	Creatinine (enzymatic) in urine	umol/L	67488	13276.2	6647.44	102	88160	8438	12507	17113		-	-	-	-	-	-	-	-		-	-	-	-	-	-	-	-
Microalbumin (urine)	Microalbumin in urine	mg/L	67488	28.0606	106.296	6.7	6746.5	8.4	11.3	19		-	-	-	-	-	-	-	-		-	-	-	-	-	-	-	-
Potassium (urine)	Potassium in urine	mmol/L	67488	81.5281	35.0621	3.2	200	55.7	77.6	103.3		-	-	-	-	-	-	-	-		-	-	-	-	-	-	-	-
Sodium (urine)	Sodium in urine	mmol/L	67488	90.6951	44.9905	10	380.7	56.5	85	118.8		-	-	-	-	-	-	-	-		-	-	-	-	-	-	-	-

## Sheet: ST2
Supplementary Table 2. Spearman correlations between the 168 NMR metabolomic biomarkers in the UK Biobank (n=90,573) Abbreviations: ApoA, apolipoprotein A; ApoB, apolipoprotein B; BCAA, branched-chain amino acids; bOHbutyrate, 3-hydroxybutyrate; C, cholesterol; CE, cholesteryl esters; DHA, docosahexaenoic acid; FC, free cholesterol; HDL, high-density lipoproteins; IDL, intermediate-density lipopr…
	bOHbutyrate	Acetate	Acetoacetate	Acetone	Alanine	Albumin	ApoA1	ApoB	HDL particle size	LDL particle size	VLDL particle size	XXL-VLDL-C	IDL-C	L-HDL-C	L-LDL-C	L-VLDL-C	M-HDL-C	M-LDL-C	M-VLDL-C	S-HDL-C	S-LDL-C	S-VLDL-C	XL-HDL-C	XL-VLDL-C	XS-VLDL-C	XXL-VLDL-CE	HDL-CE	IDL-CE	LDL-CE	L-HDL-CE	L-LDL-CE	L-VLDL-CE	M-HDL-CE	M-LDL-CE	M-VLDL-CE	S-HDL-CE	S-LDL-CE	S-VLDL-CE	VLDL-CE	XL-HDL-CE	XL-VLDL-CE	XS-VLDL-CE	Citrate	Size-specific LDL-C	XXL-VLDL-P	HDL-P	IDL-P	LDL-P	L-HDL-P
bOHbutyrate	1	0.13548	0.65721	0.620769	-0.210928	0.104292	0.0415481	0.0861046	-0.0166428	0.0358179	-0.0132653	0.00989904	0.0723459	0.0282884	0.114603	-0.00155554	0.0471216	0.118263	0.0773702	0.11435	0.125302	0.0554276	0.0340111	0.0103105	0.00445931	0.0224379	0.0639179	0.0552381	0.112724	0.0336084	0.109444	0.00404256	0.0516035	0.10848	0.0912688	0.122969	0.118485	0.0498738	0.0429685	0.0376931	0.0328989	4.006e-05	0.254794	0.119428	-0.0272812	0.0829027	0.059671	0.100947	0.0234104
Acetate	0.13548	1	0.230617	0.281713	-0.111383	0.0802245	0.0562795	-0.0276886	0.128052	0.0854325	-0.0974535	-0.102332	0.0180696	0.135594	-0.000747057	-0.0920046	0.068386	-0.0395539	-0.0102559	-0.041781	-0.0279834	-0.0619156	0.141054	-0.093889	-0.00733967	-0.103238	0.104352	0.0174679	-0.0219619	0.138005	-0.00691378	-0.0791824	0.0697587	-0.0491101	0.0111384	-0.0400646	-0.0401348	-0.0721279	-0.0508591	0.143349	-0.0863846	0.00153031	0.130108	-0.00827143	-0.102597	0.036571	-0.0151977	-0.0221342	0.126884
Acetoacetate	0.65721	0.230617	1	0.606517	-0.238498	0.0867989	0.141741	0.0493858	0.0552402	0.00379889	0.0459446	0.102611	0.0489118	0.0604204	0.0529976	0.0430662	0.1276	0.059378	0.0238689	0.124727	0.0581979	0.038045	0.0387774	0.0589698	0.0371416	0.103616	0.10242	0.0441747	0.062824	0.0568707	0.0565806	0.0341248	0.125007	0.0674029	0.0132793	0.109632	0.0748098	0.0392694	0.0489136	0.043603	0.055149	0.0288256	0.198142	0.0456049	0.0868396	0.148297	0.0355939	0.0489837	0.0727894
Acetone	0.620769	0.281713	0.606517	1	-0.16352	0.0631912	0.100966	-0.0659344	0.115378	0.0958489	-0.115716	-0.0997869	4.4986e-05	0.137936	-0.0199344	-0.140164	0.126443	-0.0581279	-0.0600635	0.0324249	-0.0496989	-0.105866	0.112968	-0.127736	-0.0599739	-0.0932879	0.144093	-0.00237804	-0.043985	0.142558	-0.0297029	-0.136016	0.132015	-0.0694304	-0.0316321	0.0410305	-0.0592496	-0.113506	-0.097858	0.119503	-0.116867	-0.0518132	0.249429	-0.0239657	-0.117018	0.0939468	-0.0370505	-0.0607993	0.126677
Alanine	-0.210928	-0.111383	-0.238498	-0.16352	1	0.0715159	-0.0560052	0.0210833	-0.120754	-0.126201	0.194706	0.179385	-0.0513513	-0.148883	-0.0243762	0.156173	-0.0846092	0.0259309	-0.00305619	0.00535661	0.0160441	0.0602837	-0.155883	0.156817	-0.00744533	0.167159	-0.127535	-0.0452852	0.00978311	-0.154133	-0.0108633	0.129962	-0.0900911	0.046249	-0.0433112	-0.00736124	0.0406496	0.0710917	0.0590895	-0.158889	0.130149	-0.0217733	0.0955771	-0.0269927	0.202035	-0.0505136	-0.0127767	0.0142889	-0.12983
Albumin	0.104292	0.0802245	0.0867989	0.0631912	0.0715159	1	0.254054	0.152498	0.0289776	0.0325374	0.0271482	-0.000662557	0.187876	0.0913475	0.234034	0.0654246	0.240812	0.219084	0.152121	0.336703	0.193611	0.115651	0.0273896	0.0437004	0.0934196	-0.00804184	0.210693	0.185814	0.228706	0.0944091	0.234788	0.078073	0.240952	0.211085	0.152879	0.3266	0.191202	0.0980226	0.106697	0.0441193	0.0563167	0.0978964	0.185718	0.213061	-0.00686984	0.312462	0.121946	0.163025	0.105325
ApoA1	0.0415481	0.0562795	0.141741	0.100966	-0.0560052	0.254054	1	0.0364357	0.71044	0.200103	-0.355503	-0.251908	0.385088	0.766523	0.28341	-0.269869	0.974724	0.084905	0.025306	0.573778	0.0391267	-0.110863	0.556393	-0.280512	0.221793	-0.253831	0.926425	0.398025	0.194087	0.75964	0.271198	-0.23772	0.963507	0.0600033	0.0673238	0.496885	0.0300919	-0.155923	-0.0508236	0.598567	-0.267179	0.257677	0.170576	0.186094	-0.26132	0.960122	0.130267	0.0280143	0.810747
ApoB	0.0861046	-0.0276886	0.0493858	-0.0659344	0.0210833	0.152498	0.0364357	1	-0.199941	0.128217	0.29123	0.416663	0.831471	-0.115577	0.918281	0.701614	-0.0990166	0.953154	0.980757	0.344648	0.972748	0.94457	0.0519331	0.68017	0.86574	0.457698	-0.0625481	0.822254	0.958494	-0.127716	0.928529	0.783693	-0.124198	0.946445	0.93423	0.285951	0.971989	0.911378	0.951839	0.0368458	0.766361	0.843713	0.0892846	0.941694	0.346004	0.170352	0.919454	0.995118	-0.0820256
HDL particle size	-0.0166428	0.128052	0.0552402	0.115378	-0.120754	0.0289776	0.71044	-0.199941	1	0.310629	-0.675755	-0.527613	0.198924	0.966971	-0.0107306	-0.575826	0.721822	-0.288405	-0.155619	-0.0711815	-0.27012	-0.366571	0.902828	-0.577095	0.139822	-0.540173	0.832581	0.201153	-0.148619	0.960087	-0.0430532	-0.516825	0.711757	-0.329064	-0.0512646	-0.133857	-0.306942	-0.407347	-0.276543	0.917419	-0.568125	0.190654	0.131873	-0.0923516	-0.512381	0.53033	-0.0426303	-0.207965	0.972694
LDL particle size	0.0358179	0.0854325	0.00379889	0.0958489	-0.126201	0.0325374	0.200103	0.128217	0.310629	1	-0.454353	-0.440781	0.290825	0.391012	0.27113	-0.275743	0.237573	0.0472029	0.168244	0.0391326	0.0973646	0.00566036	0.42982	-0.296327	0.190366	-0.421201	0.345822	0.295897	0.161851	0.396108	0.255507	-0.201793	0.239895	-0.0179875	0.263235	0.0347951	0.0307097	-0.0346065	-0.0027303	0.43964	-0.223411	0.219504	0.0721658	0.215791	-0.466361	0.195687	0.159852	0.154373	0.358128
VLDL particle size	-0.0132653	-0.0974535	0.0459446	-0.115716	0.194706	0.0271482	-0.355503	0.29123	-0.675755	-0.454353	1	0.908424	-0.141831	-0.716571	0.0645458	0.835379	-0.454679	0.34771	0.223507	0.141242	0.321384	0.448993	-0.693837	0.851438	0.00417037	0.90132	-0.596437	-0.13339	0.236443	-0.725644	0.118358	0.748737	-0.466061	0.430561	0.0465165	0.133153	0.419325	0.482578	0.443212	-0.703326	0.782498	-0.0610128	-0.0645032	0.0967088	0.917914	-0.247968	0.0567192	0.293029	-0.664227
XXL-VLDL-C	0.00989904	-0.102332	0.102611	-0.0997869	0.179385	-0.000662557	-0.251908	0.416663	-0.527613	-0.440781	0.908424	1	0.00718217	-0.601116	0.148772	0.898051	-0.395139	0.405509	0.352398	0.104923	0.384483	0.593943	-0.54247	0.924408	0.252714	0.995699	-0.524528	0.0104455	0.31436	-0.618858	0.199672	0.837952	-0.416804	0.495792	0.179043	0.0622896	0.499	0.636594	0.613135	-0.559495	0.864143	0.182923	-0.0282413	0.181585	0.987465	-0.183171	0.225101	0.397977	-0.530255
IDL-C	0.0723459	0.0180696	0.0489118	4.4986e-05	-0.0513513	0.187876	0.385088	0.831471	0.198924	0.290825	-0.141831	0.00718217	1	0.317729	0.920235	0.279752	0.295923	0.785663	0.840776	0.422546	0.802583	0.656014	0.417481	0.25838	0.875042	0.0442562	0.368998	0.997827	0.856075	0.308061	0.895823	0.386051	0.275108	0.736071	0.887492	0.361722	0.755501	0.597981	0.698757	0.413279	0.357808	0.901937	0.138414	0.922781	-0.053164	0.474056	0.931623	0.81319	0.334175
L-HDL-C	0.0282884	0.135594	0.0604204	0.137936	-0.148883	0.0913475	0.766523	-0.115577	0.966971	0.391012	-0.716571	-0.601116	0.317729	1	0.127028	-0.592914	0.795975	-0.165967	-0.0626102	0.0830768	-0.153251	-0.318798	0.919059	-0.601927	0.174781	-0.604343	0.917111	0.318934	-0.0251429	0.999128	0.0889625	-0.520078	0.790835	-0.223118	0.0603451	0.0340051	-0.211066	-0.374443	-0.241693	0.942601	-0.568608	0.235289	0.149194	0.0472547	-0.600757	0.634694	0.0467717	-0.115127	0.992867
L-LDL-C	0.114603	-0.000747057	0.0529976	-0.0199344	-0.0243762	0.234034	0.28341	0.918281	-0.0107306	0.27113	0.0645458	0.148772	0.920235	0.127028	1	0.453471	0.182839	0.927088	0.902916	0.525998	0.933234	0.776341	0.227953	0.422832	0.802641	0.193833	0.230518	0.91316	0.978104	0.120388	0.996914	0.543944	0.16332	0.886255	0.906207	0.468778	0.895688	0.720289	0.780222	0.228746	0.523535	0.808002	0.131829	0.984023	0.0761233	0.428362	0.882212	0.926185	0.15006
L-VLDL-C	-0.00155554	-0.0920046	0.0430662	-0.140164	0.156173	0.0654246	-0.269869	0.701614	-0.575826	-0.275743	0.835379	0.898051	0.279752	-0.592914	0.453471	1	-0.426175	0.686447	0.647749	0.195835	0.674771	0.839116	-0.474199	0.994946	0.484646	0.913515	-0.511131	0.279572	0.606092	-0.609093	0.500652	0.98685	-0.451127	0.755388	0.48778	0.148985	0.759949	0.860933	0.834816	-0.492747	0.988337	0.417775	-0.00983361	0.489537	0.8641	-0.14899	0.492212	0.69179	-0.529859
M-HDL-C	0.0471216	0.068386	0.1276	0.126443	-0.0846092	0.240812	0.974724	-0.0990166	0.721822	0.237573	-0.454679	-0.395139	0.295923	0.795975	0.182839	-0.426175	1	-0.0298592	-0.095349	0.56006	-0.0768248	-0.258548	0.553426	-0.436702	0.0842431	-0.398728	0.959317	0.308788	0.0766145	0.795543	0.163487	-0.396603	0.998748	-0.0660723	-0.02761	0.510481	-0.102775	-0.30653	-0.207873	0.601493	-0.421224	0.131386	0.155071	0.0916065	-0.400276	0.936558	0.0188351	-0.101749	0.819731
M-LDL-C	0.118263	-0.0395539	0.059378	-0.0581279	0.0259309	0.219084	0.084905	0.953154	-0.288405	0.0472029	0.34771	0.405509	0.785663	-0.165967	0.927088	0.686447	-0.0298592	1	0.919363	0.535244	0.989211	0.891329	-0.0587522	0.660472	0.733366	0.448645	-0.029495	0.777717	0.98039	-0.17308	0.940363	0.749744	-0.0485077	0.992666	0.865051	0.491611	0.984149	0.854009	0.876816	-0.0615404	0.744875	0.714038	0.0876351	0.947978	0.331822	0.265522	0.843145	0.960564	-0.134175
M-VLDL-C	0.0773702	-0.0102559	0.0238689	-0.0600635	-0.00305619	0.152121	0.025306	0.980757	-0.155619	0.168244	0.223507	0.352398	0.840776	-0.0626102	0.902916	0.647749	-0.095349	0.919363	1	0.303172	0.942971	0.924099	0.107226	0.623529	0.879192	0.393331	-0.0331588	0.828962	0.927776	-0.0710563	0.905718	0.745963	-0.11721	0.905348	0.976465	0.256526	0.931258	0.886448	0.936316	0.0936766	0.719268	0.865379	0.0912859	0.936132	0.277482	0.152988	0.92022	0.977163	-0.0392935
S-HDL-C	0.11435	-0.041781	0.124727	0.0324249	0.00535661	0.336703	0.573778	0.344648	-0.0711815	0.0391326	0.141242	0.104923	0.422546	0.0830768	0.525998	0.195835	0.56006	0.535244	0.303172	1	0.451273	0.28602	-0.124724	0.17533	0.195696	0.126855	0.420942	0.433497	0.534221	0.0864147	0.535824	0.200781	0.562547	0.522777	0.279849	0.985925	0.449236	0.253356	0.258186	-0.0773567	0.215504	0.203794	0.104303	0.492261	0.0551044	0.760673	0.30603	0.354015	0.115953
S-LDL-C	0.125302	-0.0279834	0.0581979	-0.0496989	0.0160441	0.193611	0.0391267	0.972748	-0.27012	0.0973646	0.321384	0.384483	0.802583	-0.153251	0.933234	0.674771	-0.0768248	0.989211	0.942971	0.451273	1	0.896207	-0.0120118	0.651942	0.753487	0.428904	-0.0517367	0.794195	0.978381	-0.160713	0.943514	0.744043	-0.0963263	0.976042	0.897531	0.408198	0.988491	0.856802	0.887819	-0.0203814	0.740378	0.735658	0.0903464	0.957798	0.311207	0.208373	0.872071	0.980121	-0.126805
S-VLDL-C	0.0554276	-0.0619156	0.038045	-0.105866	0.0602837	0.115651	-0.110863	0.94457	-0.366571	0.00566036	0.448993	0.593943	0.656014	-0.318798	0.776341	0.839116	-0.258548	0.891329	0.924099	0.28602	0.896207	1	-0.16036	0.818483	0.803695	0.630354	-0.262348	0.644856	0.861248	-0.33213	0.800757	0.904442	-0.283736	0.91315	0.83924	0.231546	0.92839	0.995043	0.983132	-0.17661	0.887087	0.759079	0.0523351	0.812046	0.52168	0.0233625	0.816012	0.934354	-0.274069
XL-HDL-C	0.0340111	0.141054	0.0387774	0.112968	-0.155883	0.0273896	0.556393	0.0519331	0.902828	0.42982	-0.693837	-0.54247	0.417481	0.919059	0.227953	-0.474199	0.553426	-0.0587522	0.107226	-0.124724	-0.0120118	-0.16036	1	-0.482712	0.332576	-0.539038	0.735958	0.411585	0.0811052	0.913608	0.187765	-0.38275	0.541377	-0.11807	0.229785	-0.184316	-0.0766236	-0.21623	-0.0779582	0.996775	-0.435512	0.385858	0.135526	0.165363	-0.546802	0.419224	0.201033	0.0526359	0.905429
XL-VLDL-C	0.0103105	-0.093889	0.0589698	-0.127736	0.156817	0.0437004	-0.280512	0.68017	-0.577095	-0.296327	0.851438	0.924408	0.25838	-0.601927	0.422832	0.994946	-0.436702	0.660472	0.623529	0.17533	0.651942	0.818483	-0.482712	1	0.467754	0.93854	-0.524538	0.258558	0.577637	-0.618802	0.469504	0.97504	-0.461463	0.73181	0.463255	0.130107	0.741144	0.843227	0.822006	-0.503263	0.987271	0.40106	-0.0122174	0.463044	0.891486	-0.165814	0.478842	0.667755	-0.538925
XS-VLDL-C	0.00445931	-0.00733967	0.0371416	-0.0599739	-0.00744533	0.0934196	0.221793	0.86574	0.139822	0.190366	0.00417037	0.252714	0.875042	0.174781	0.802641	0.484646	0.0842431	0.733366	0.879192	0.195696	0.753487	0.803695	0.332576	0.467754	1	0.28098	0.145971	0.865168	0.788101	0.155992	0.79665	0.590501	0.053324	0.722545	0.877752	0.111238	0.752001	0.775316	0.854168	0.313385	0.545557	0.994809	0.101694	0.812517	0.196586	0.259786	0.908399	0.834462	0.213336
XXL-VLDL-CE	0.0224379	-0.103238	0.103616	-0.0932879	0.167159	-0.00804184	-0.253831	0.457698	-0.540173	-0.421201	0.90132	0.995699	0.0442562	-0.604343	0.193833	0.913515	-0.398728	0.448645	0.393331	0.126855	0.428904	0.630354	-0.539038	0.93854	0.28098	1	-0.523192	0.0466423	0.358056	-0.621517	0.244018	0.859336	-0.42039	0.535783	0.222006	0.0845369	0.540203	0.670887	0.646554	-0.555729	0.888243	0.211547	-0.0249508	0.227613	0.971292	-0.175448	0.263246	0.44061	-0.534483
HDL-CE	0.0639179	0.104352	0.10242	0.144093	-0.127535	0.210693	0.926425	-0.0625481	0.832581	0.345822	-0.596437	-0.524528	0.368998	0.917111	0.230518	-0.511131	0.959317	-0.029495	-0.0331588	0.420942	-0.0517367	-0.262348	0.735958	-0.524538	0.145971	-0.523192	1	0.375906	0.0953682	0.919254	0.199814	-0.454771	0.958142	-0.0833312	0.0682376	0.376165	-0.101724	-0.321652	-0.20423	0.777751	-0.489309	0.203638	0.165583	0.142746	-0.534694	0.866091	0.0764412	-0.0593945	0.92336
IDL-CE	0.0552381	0.0174679	0.0441747	-0.00237804	-0.0452852	0.185814	0.398025	0.822254	0.201153	0.295897	-0.13339	0.0104455	0.997827	0.318934	0.91316	0.279572	0.308788	0.777717	0.828962	0.433497	0.794195	0.644856	0.411585	0.258558	0.865168	0.0466423	0.375906	1	0.849216	0.308781	0.88942	0.383229	0.287739	0.728807	0.873289	0.371637	0.748475	0.586353	0.690211	0.408289	0.355628	0.892751	0.13596	0.914175	-0.0471856	0.486586	0.927459	0.802132	0.336642
LDL-CE	0.112724	-0.0219619	0.062824	-0.043985	0.00978311	0.228706	0.194087	0.958494	-0.148619	0.161851	0.236443	0.31436	0.856075	-0.0251429	0.978104	0.606092	0.0766145	0.98039	0.927776	0.534221	0.978381	0.861248	0.0811052	0.577637	0.788101	0.358056	0.0953682	0.849216	1	-0.0336036	0.987582	0.681662	0.0554245	0.960268	0.892618	0.476443	0.963398	0.815283	0.857935	0.0796959	0.667551	0.777024	0.112884	0.9739	0.241584	0.354782	0.870426	0.966218	0.0075691
L-HDL-CE	0.0336084	0.138005	0.0568707	0.142558	-0.154133	0.0944091	0.75964	-0.127716	0.960087	0.396108	-0.725644	-0.618858	0.308061	0.999128	0.120388	-0.609093	0.795543	-0.17308	-0.0710563	0.0864147	-0.160713	-0.33213	0.913608	-0.618802	0.155992	-0.621517	0.919254	0.308781	-0.0336036	1	0.0813128	-0.535631	0.792126	-0.232154	0.0555112	0.0421002	-0.221286	-0.388677	-0.257786	0.938508	-0.583671	0.217807	0.147961	0.0417976	-0.61961	0.631661	0.0347737	-0.125468	0.988559
L-LDL-CE	0.109444	-0.00691378	0.0565806	-0.0297029	-0.0108633	0.234788	0.271198	0.928529	-0.0430532	0.255507	0.118358	0.199672	0.895823	0.0889625	0.996914	0.500652	0.163487	0.940363	0.905718	0.535824	0.943514	0.800757	0.187765	0.469504	0.79665	0.244018	0.199814	0.88942	0.987582	0.0813128	1	0.585671	0.142795	0.905938	0.894838	0.47497	0.913837	0.74752	0.80129	0.188882	0.565667	0.795963	0.128063	0.976788	0.12786	0.41956	0.868783	0.937804	0.116857
L-VLDL-CE	0.00404256	-0.0791824	0.0341248	-0.136016	0.129962	0.078073	-0.23772	0.783693	-0.516825	-0.201793	0.748737	0.837952	0.386051	-0.520078	0.543944	0.98685	-0.396603	0.749744	0.745963	0.200781	0.744043	0.904442	-0.38275	0.97504	0.590501	0.859336	-0.454771	0.383229	0.681662	-0.535631	0.585671	1	-0.422575	0.808861	0.601679	0.1509	0.81812	0.918607	0.902406	-0.401652	0.990008	0.528446	0.00639543	0.581844	0.7924	-0.11607	0.589237	0.773488	-0.460859
M-HDL-CE	0.0516035	0.0697587	0.125007	0.132015	-0.0900911	0.240952	0.963507	-0.124198	0.711757	0.239895	-0.466061	-0.416804	0.275108	0.790835	0.16332	-0.451127	0.998748	-0.0485077	-0.11721	0.562547	-0.0963263	-0.283736	0.541377	-0.461463	0.053324	-0.42039	0.958142	0.287739	0.0554245	0.792126	0.142795	-0.422575	1	-0.0865179	-0.0451972	0.51967	-0.124965	-0.331844	-0.236189	0.590788	-0.445283	0.102163	0.151736	0.0743302	-0.422239	0.929006	-0.00379666	-0.125466	0.810496
M-LDL-CE	0.10848	-0.0491101	0.0674029	-0.0694304	0.046249	0.211085	0.0600033	0.946445	-0.329064	-0.0179875	0.430561	0.495792	0.736071	-0.223118	0.886255	0.755388	-0.0660723	0.992666	0.905348	0.522777	0.976042	0.91315	-0.11807	0.73181	0.722545	0.535783	-0.0833312	0.728807	0.960268	-0.232154	0.905938	0.808861	-0.0865179	1	0.830495	0.474739	0.987918	0.883304	0.90049	-0.122055	0.80513	0.694697	0.0780983	0.909272	0.42507	0.237026	0.815258	0.951086	-0.183559
M-VLDL-CE	0.0912688	0.0111384	0.0132793	-0.0316321	-0.0433112	0.152879	0.0673238	0.93423	-0.0512646	0.263235	0.0465165	0.179043	0.887492	0.0603451	0.906207	0.48778	-0.02761	0.865051	0.976465	0.279849	0.897531	0.83924	0.229785	0.463255	0.877752	0.222006	0.0682376	0.873289	0.892618	0.0555112	0.894838	0.601679	-0.0451972	0.830495	1	0.243612	0.86098	0.7933	0.853385	0.217941	0.573329	0.881699	0.105825	0.941089	0.100644	0.184403	0.92892	0.931887	0.0680974
S-HDL-CE	0.122969	-0.0400646	0.109632	0.0410305	-0.00736124	0.3266	0.496885	0.285951	-0.133857	0.0347951	0.133153	0.0622896	0.361722	0.0340051	0.468778	0.148985	0.510481	0.491611	0.256526	0.985925	0.408198	0.231546	-0.184316	0.130107	0.111238	0.0845369	0.376165	0.371637	0.476443	0.0421002	0.47497	0.1509	0.51967	0.474739	0.243612	1	0.398014	0.199766	0.195188	-0.135112	0.172718	0.123816	0.0873231	0.449935	0.0118418	0.694966	0.252657	0.299349	0.0534728
S-LDL-CE	0.118485	-0.0401348	0.0748098	-0.0592496	0.0406496	0.191202	0.0300919	0.971989	-0.306942	0.0307097	0.419325	0.499	0.755501	-0.211066	0.895688	0.759949	-0.102775	0.984149	0.931258	0.449236	0.988491	0.92839	-0.0766236	0.741144	0.752001	0.540203	-0.101724	0.748475	0.963398	-0.221286	0.913837	0.81812	-0.124965	0.987918	0.86098	0.398014	1	0.898114	0.924785	-0.0860611	0.816511	0.724224	0.0862564	0.919093	0.427417	0.194042	0.848349	0.974843	-0.17285
S-VLDL-CE	0.0498738	-0.0721279	0.0392694	-0.113506	0.0710917	0.0980226	-0.155923	0.911378	-0.407347	-0.0346065	0.482578	0.636594	0.597981	-0.374443	0.720289	0.860933	-0.30653	0.854009	0.886448	0.253356	0.856802	0.995043	-0.21623	0.843227	0.775316	0.670887	-0.321652	0.586353	0.815283	-0.388677	0.74752	0.918607	-0.331844	0.883304	0.7933	0.199766	0.898114	1	0.973476	-0.234276	0.904183	0.72534	0.0407984	0.759618	0.565789	-0.0267236	0.778168	0.898143	-0.326777
VLDL-CE	0.0429685	-0.0508591	0.0489136	-0.097858	0.0590895	0.106697	-0.0508236	0.951839	-0.276543	-0.0027303	0.443212	0.613135	0.698757	-0.241693	0.780222	0.834816	-0.207873	0.876816	0.936316	0.258186	0.887819	0.983132	-0.0779582	0.822006	0.854168	0.646554	-0.20423	0.690211	0.857935	-0.257786	0.80129	0.902406	-0.236189	0.90049	0.853385	0.195188	0.924785	0.973476	1	-0.0974259	0.884176	0.8149	0.0610079	0.815372	0.545526	0.0613111	0.847048	0.934886	-0.193081
XL-HDL-CE	0.0376931	0.143349	0.043603	0.119503	-0.158889	0.0441193	0.598567	0.0368458	0.917419	0.43964	-0.703326	-0.559495	0.413279	0.942601	0.228746	-0.492747	0.601493	-0.0615404	0.0936766	-0.0773567	-0.0203814	-0.17661	0.996775	-0.503263	0.313385	-0.555729	0.777751	0.408289	0.0796959	0.938508	0.188882	-0.401652	0.590788	-0.122055	0.217941	-0.135112	-0.0860611	-0.234276	-0.0974259	1	-0.455101	0.368124	0.141998	0.161785	-0.565778	0.466165	0.183806	0.0393941	0.929295
XL-VLDL-CE	0.0328989	-0.0863846	0.055149	-0.116867	0.130149	0.0563167	-0.267179	0.766361	-0.568125	-0.223411	0.782498	0.864143	0.357808	-0.568608	0.523535	0.988337	-0.421224	0.744875	0.719268	0.215504	0.740378	0.887087	-0.435512	0.987271	0.545557	0.888243	-0.489309	0.355628	0.667551	-0.583671	0.565667	0.990008	-0.445283	0.80513	0.573329	0.172718	0.816511	0.904183	0.884176	-0.455101	1	0.483137	0.00253179	0.567783	0.815129	-0.136148	0.572855	0.756364	-0.511381
XS-VLDL-CE	4.006e-05	0.00153031	0.0288256	-0.0518132	-0.0217733	0.0978964	0.257677	0.843713	0.190654	0.219504	-0.0610128	0.182923	0.901937	0.235289	0.808002	0.417775	0.131386	0.714038	0.865379	0.203794	0.735658	0.759079	0.385858	0.40106	0.994809	0.211547	0.203638	0.892751	0.777024	0.217807	0.795963	0.528446	0.102163	0.694697	0.881699	0.123816	0.724224	0.72534	0.8149	0.368124	0.483137	1	0.105547	0.817451	0.127017	0.292385	0.912181	0.812646	0.268015
Citrate	0.254794	0.130108	0.198142	0.249429	0.0955771	0.185718	0.170576	0.0892846	0.131873	0.0721658	-0.0645032	-0.0282413	0.138414	0.149194	0.131829	-0.00983361	0.155071	0.0876351	0.0912859	0.104303	0.0903464	0.0523351	0.135526	-0.0122174	0.101694	-0.0249508	0.165583	0.13596	0.112884	0.147961	0.128063	0.00639543	0.151736	0.0780983	0.105825	0.0873231	0.0862564	0.0407984	0.0610079	0.141998	0.00253179	0.105547	1	0.114798	-0.0413384	0.171255	0.0988684	0.0903798	0.158601
Size-specific LDL-C	0.119428	-0.00827143	0.0456049	-0.0239657	-0.0269927	0.213061	0.186094	0.941694	-0.0923516	0.215791	0.0967088	0.181585	0.922781	0.0472547	0.984023	0.489537	0.0916065	0.947978	0.936132	0.492261	0.957798	0.812046	0.165363	0.463044	0.812517	0.227613	0.142746	0.914175	0.9739	0.0417976	0.976788	0.581844	0.0743302	0.909272	0.941089	0.449935	0.919093	0.759618	0.815372	0.161785	0.567783	0.817451	0.114798	1	0.105847	0.341446	0.922581	0.944303	0.0634742
XXL-VLDL-P	-0.0272812	-0.102597	0.0868396	-0.117018	0.202035	-0.00686984	-0.26132	0.346004	-0.512381	-0.466361	0.917914	0.987465	-0.053164	-0.600757	0.0761233	0.8641	-0.400276	0.331822	0.277482	0.0551044	0.311207	0.52168	-0.546802	0.891486	0.196586	0.971292	-0.534694	-0.0471856	0.241584	-0.61961	0.12786	0.7924	-0.422239	0.42507	0.100644	0.0118418	0.427417	0.565789	0.545526	-0.565778	0.815129	0.127017	-0.0413384	0.105847	1	-0.208739	0.16059	0.325396	-0.530024
HDL-P	0.0829027	0.036571	0.148297	0.0939468	-0.0505136	0.312462	0.960122	0.170352	0.53033	0.195687	-0.247968	-0.183171	0.474056	0.634694	0.428362	-0.14899	0.936558	0.265522	0.152988	0.760673	0.208373	0.0233625	0.419224	-0.165814	0.259786	-0.175448	0.866091	0.486586	0.354782	0.631661	0.41956	-0.11607	0.929006	0.237026	0.184403	0.694966	0.194042	-0.0267236	0.0613111	0.466165	-0.136148	0.292385	0.171255	0.341446	-0.208739	1	0.233794	0.168675	0.675534
IDL-P	0.059671	-0.0151977	0.0355939	-0.0370505	-0.0127767	0.121946	0.130267	0.919454	-0.0426303	0.159852	0.0567192	0.225101	0.931623	0.0467717	0.882212	0.492212	0.0188351	0.843145	0.92022	0.30603	0.872071	0.816012	0.201033	0.478842	0.908399	0.263246	0.0764412	0.927459	0.870426	0.0347737	0.868783	0.589237	-0.00379666	0.815258	0.92892	0.252657	0.848349	0.778168	0.847048	0.183806	0.572855	0.912181	0.0988684	0.922581	0.16059	0.233794	1	0.888174	0.067027
LDL-P	0.100947	-0.0221342	0.0489837	-0.0607993	0.0142889	0.163025	0.0280143	0.995118	-0.207965	0.154373	0.293029	0.397977	0.81319	-0.115127	0.926185	0.69179	-0.101749	0.960564	0.977163	0.354015	0.980121	0.934354	0.0526359	0.667755	0.834462	0.44061	-0.0593945	0.802132	0.966218	-0.125468	0.937804	0.773488	-0.125466	0.951086	0.931887	0.299349	0.974843	0.898143	0.934886	0.0393941	0.756364	0.812646	0.0903798	0.944303	0.325396	0.168675	0.888174	1	-0.0847154
L-HDL-P	0.0234104	0.126884	0.0727894	0.126677	-0.12983	0.105325	0.810747	-0.0820256	0.972694	0.358128	-0.664227	-0.530255	0.334175	0.992867	0.15006	-0.529859	0.819731	-0.134175	-0.0392935	0.115953	-0.126805	-0.274069	0.905429	-0.538925	0.213336	-0.534483	0.92336	0.336642	0.0075691	0.988559	0.116857	-0.460859	0.810496	-0.183559	0.0680974	0.0534728	-0.17285	-0.326777	-0.193081	0.929295	-0.511381	0.268015	0.158601	0.0634742	-0.530024	0.675534	0.067027	-0.0847154	1
L-LDL-P	0.101798	-0.00681358	0.04811	-0.042655	-0.00340873	0.155519	0.0449707	0.975093	-0.154688	0.306114	0.217131	0.319416	0.822128	-0.057467	0.929181	0.624678	-0.0757661	0.919913	0.963737	0.327279	0.951669	0.89804	0.115025	0.599009	0.830938	0.363123	-0.0170572	0.812765	0.948072	-0.0669918	0.938294	0.713569	-0.0986479	0.899601	0.935557	0.273084	0.936062	0.857826	0.897277	0.102649	0.693752	0.813762	0.0991834	0.935612	0.246886	0.176521	0.876805	0.983993	-0.032862
L-VLDL-P	-0.023831	-0.101464	0.0482333	-0.142649	0.187405	0.0459164	-0.272863	0.566697	-0.597191	-0.360318	0.917354	0.944089	0.135769	-0.634318	0.319588	0.976479	-0.422517	0.572118	0.496999	0.181639	0.551904	0.7189	-0.548719	0.978512	0.339707	0.949556	-0.537989	0.139977	0.483848	-0.651119	0.372642	0.931477	-0.446193	0.651896	0.321024	0.135971	0.649008	0.74788	0.71571	-0.564903	0.94206	0.268983	-0.0277594	0.347041	0.930436	-0.164115	0.345579	0.55714	-0.566556
M-HDL-P	0.0301497	0.0518416	0.13972	0.102575	-0.0536264	0.245393	0.993394	-0.0437229	0.698136	0.175349	-0.356017	-0.267119	0.311892	0.749385	0.205307	-0.312088	0.9849	0.0148063	-0.0537397	0.574682	-0.0368895	-0.179956	0.511889	-0.320539	0.146162	-0.272786	0.919223	0.326367	0.117989	0.743805	0.193456	-0.288948	0.97706	-0.00759224	-0.011424	0.506625	-0.0434604	-0.221275	-0.121804	0.556955	-0.31511	0.183391	0.157908	0.11047	-0.271353	0.950261	0.0559879	-0.0529628	0.790678
M-LDL-P	0.0990815	-0.0457628	0.0473968	-0.0817755	0.0358622	0.177614	0.020842	0.948626	-0.275449	-0.102759	0.380138	0.4791	0.749555	-0.186231	0.860678	0.73398	-0.108168	0.964199	0.926492	0.40841	0.95481	0.916932	-0.0494742	0.713004	0.77589	0.517495	-0.0970824	0.735985	0.929204	-0.195868	0.873471	0.799475	-0.13001	0.971969	0.862266	0.360423	0.963842	0.888214	0.917332	-0.0602489	0.787673	0.750795	0.0708187	0.898213	0.408848	0.173022	0.840964	0.947693	-0.150279
M-VLDL-P	0.0517273	-0.054064	0.0513351	-0.104914	0.083517	0.139405	-0.0814395	0.926526	-0.383224	-0.0626612	0.588197	0.681438	0.615638	-0.335612	0.760625	0.905085	-0.234625	0.901564	0.894872	0.327393	0.902485	0.962539	-0.19271	0.886532	0.730698	0.713449	-0.255706	0.610274	0.862841	-0.349271	0.791397	0.949694	-0.260709	0.933867	0.784412	0.271364	0.946164	0.950029	0.96635	-0.206937	0.935957	0.684842	0.0527493	0.789355	0.621373	0.0595388	0.762672	0.921721	-0.284993
S-HDL-P	0.109555	-0.0548129	0.126965	0.0139389	0.0294607	0.333231	0.517614	0.406017	-0.1483	-0.00631782	0.242392	0.215047	0.429801	-0.00394403	0.550001	0.308237	0.483735	0.591184	0.358028	0.990534	0.506047	0.369924	-0.193883	0.288698	0.238175	0.236542	0.334365	0.440796	0.578665	-0.00287285	0.565834	0.308873	0.48312	0.589052	0.314764	0.970553	0.51665	0.342623	0.34213	-0.150514	0.324721	0.237159	0.0996504	0.522202	0.164593	0.711239	0.345678	0.41252	0.0365719
S-LDL-P	0.08242	-0.0385983	0.0466277	-0.0876069	0.0475679	0.138211	-0.0387052	0.973279	-0.274109	-0.0428066	0.407173	0.517555	0.739577	-0.21085	0.854692	0.777451	-0.186085	0.938131	0.940304	0.297064	0.956235	0.944035	-0.0338448	0.759872	0.801885	0.55572	-0.162741	0.728659	0.92195	-0.224134	0.872072	0.841196	-0.212707	0.946191	0.867804	0.237572	0.970954	0.919444	0.950933	-0.0531047	0.829408	0.770567	0.0737703	0.882541	0.45335	0.092905	0.857538	0.969638	-0.170969
S-VLDL-P	0.00992258	-0.083731	0.0540935	-0.138918	0.140194	0.0897755	-0.166421	0.77828	-0.475993	-0.177085	0.704999	0.813793	0.38682	-0.482733	0.560103	0.963655	-0.332727	0.748046	0.723003	0.241906	0.735909	0.908211	-0.361379	0.946655	0.598428	0.835193	-0.402917	0.383563	0.694079	-0.50018	0.606585	0.973921	-0.360948	0.806901	0.577726	0.17562	0.811639	0.92562	0.888144	-0.3758	0.960326	0.531395	0.0220678	0.576271	0.766964	-0.0499458	0.576426	0.768092	-0.415215
VLDL-P	0.015082	-0.073747	0.0612633	-0.126321	0.117976	0.0973742	-0.0887235	0.864157	-0.371118	-0.131074	0.619535	0.76448	0.532874	-0.369878	0.658891	0.936753	-0.261861	0.810352	0.815124	0.250969	0.807093	0.948262	-0.229075	0.923947	0.730425	0.788234	-0.308005	0.528835	0.77324	-0.389481	0.696424	0.966421	-0.293086	0.859542	0.687022	0.176706	0.873338	0.954433	0.954085	-0.247571	0.950414	0.672722	0.0415211	0.679709	0.71501	0.0185106	0.705007	0.846839	-0.304437
XL-HDL-P	0.029007	0.126848	0.0579971	0.0904666	-0.118694	0.0448863	0.602699	0.123838	0.900706	0.367967	-0.587721	-0.40477	0.442725	0.892018	0.272365	-0.348579	0.560582	0.00484766	0.158353	-0.0939476	0.0471045	-0.0693375	0.976265	-0.356048	0.403678	-0.402398	0.720372	0.43822	0.145535	0.880443	0.241652	-0.264311	0.54092	-0.0401145	0.250756	-0.17792	0.00360288	-0.119592	0.0202406	0.971284	-0.31908	0.444587	0.149963	0.198049	-0.409523	0.459363	0.242107	0.120041	0.902266
XL-VLDL-P	-0.0322167	-0.109364	0.0526818	-0.142258	0.197788	0.0252792	-0.289858	0.50363	-0.603995	-0.399873	0.933057	0.966423	0.073978	-0.656054	0.246371	0.955856	-0.436445	0.506604	0.430302	0.149698	0.48496	0.667972	-0.579675	0.965911	0.292073	0.966238	-0.563143	0.0791711	0.414143	-0.673661	0.299892	0.899768	-0.459432	0.591142	0.251527	0.106256	0.588437	0.703527	0.668852	-0.597301	0.916872	0.220424	-0.0387978	0.276484	0.960775	-0.192442	0.291286	0.4904	-0.587269
XS-VLDL-P	0.00781349	-0.0434989	0.0576267	-0.0928484	0.048546	0.0789326	0.111516	0.884177	-0.0341415	0.0594192	0.212335	0.462883	0.753437	-0.030344	0.748044	0.668637	-0.0544608	0.760057	0.861961	0.188542	0.772855	0.89485	0.131702	0.654229	0.950315	0.489086	-0.0378859	0.744043	0.785308	-0.0529274	0.760963	0.748457	-0.0891544	0.776129	0.807227	0.0939355	0.803811	0.886978	0.924638	0.109763	0.712344	0.917021	0.0856663	0.758023	0.408227	0.161986	0.85674	0.850902	0.0259409
Creatinine	0.0837671	0.0296032	0.100947	0.0851269	0.199005	0.09605	-0.252419	0.107359	-0.368897	-0.204375	0.399682	0.360611	-0.107988	-0.391949	-0.0023891	0.343428	-0.292161	0.130131	0.0670093	0.00302734	0.122058	0.193524	-0.3609	0.345973	-0.0358436	0.354534	-0.350866	-0.108946	0.0756064	-0.395042	0.0214543	0.304674	-0.29588	0.164183	-0.00811769	0.00277095	0.162322	0.216648	0.167856	-0.369103	0.318801	-0.0703443	0.147716	0.0150144	0.367073	-0.201348	-0.000361233	0.109113	-0.372605
Unsaturation	0.0260401	0.0907328	-0.0481017	0.0399194	-0.0666958	0.171981	0.286893	0.0151232	0.436019	0.394161	-0.572493	-0.555698	0.269487	0.511997	0.176149	-0.397832	0.344671	-0.0121706	0.0914492	0.0350706	0.00114492	-0.107658	0.501949	-0.435135	0.147346	-0.552585	0.459637	0.257774	0.0655012	0.521838	0.144103	-0.312919	0.350345	-0.072749	0.203994	0.0398938	-0.0714505	-0.150283	-0.107936	0.518425	-0.368454	0.190048	0.0404579	0.150624	-0.574982	0.262553	0.11034	0.0291526	0.478283
DHA	0.00730765	0.0593792	0.026353	0.0385002	0.0797148	0.231725	0.416865	0.285499	0.311994	0.243308	-0.204273	-0.125389	0.398949	0.35792	0.383695	0.0260363	0.373508	0.268468	0.28821	0.258977	0.254344	0.217209	0.343302	-0.010444	0.37399	-0.118841	0.395364	0.39371	0.338448	0.351485	0.382998	0.0811218	0.358534	0.248375	0.304175	0.196366	0.235255	0.186446	0.216598	0.359122	0.0294334	0.377858	0.0577568	0.326857	-0.144114	0.422543	0.282789	0.288581	0.382214
XXL-VLDL-FC	-0.00624364	-0.0997746	0.0998578	-0.106861	0.192685	0.00893166	-0.245612	0.361058	-0.504375	-0.459824	0.905684	0.993117	-0.0386572	-0.589023	0.0913131	0.867882	-0.385455	0.347084	0.297439	0.0756455	0.324976	0.541563	-0.5389	0.895547	0.215	0.978104	-0.519336	-0.0343481	0.256589	-0.607328	0.142514	0.801273	-0.406951	0.440181	0.123503	0.0328178	0.442209	0.586284	0.564487	-0.556259	0.823672	0.145553	-0.0319044	0.122337	0.9958	-0.190105	0.175301	0.340609	-0.51756
HDL-FC	0.033354	0.087874	0.119078	0.104028	-0.0861528	0.19411	0.946773	0.0755777	0.855868	0.308024	-0.504277	-0.367251	0.461199	0.899347	0.318656	-0.345611	0.918286	0.0671523	0.0789528	0.379316	0.0505281	-0.111363	0.772515	-0.357636	0.316342	-0.367043	0.951238	0.469374	0.201197	0.889654	0.297058	-0.289038	0.902441	0.0281769	0.148749	0.29497	0.0212526	-0.164683	-0.037494	0.802742	-0.331093	0.360053	0.177044	0.220742	-0.373878	0.862968	0.194963	0.0684049	0.932243
IDL-FC	0.119293	0.0195278	0.0609363	0.00662445	-0.0677449	0.18958	0.340011	0.83873	0.188782	0.271028	-0.163178	-0.00253884	0.982332	0.307874	0.919009	0.274028	0.253025	0.790244	0.855413	0.381725	0.808104	0.673108	0.425665	0.25214	0.883037	0.0362621	0.341634	0.967974	0.855913	0.299813	0.893395	0.385601	0.233323	0.739942	0.907708	0.3252	0.758336	0.617738	0.707502	0.418963	0.356154	0.907259	0.142115	0.925691	-0.0693619	0.428048	0.921764	0.826231	0.320319
LDL-FC	0.130455	0.00795139	0.0369	-0.00385002	-0.0518094	0.224091	0.242342	0.88482	-0.00965922	0.280948	-0.0205192	0.0475468	0.93326	0.145095	0.982674	0.364802	0.165695	0.899261	0.885568	0.495715	0.912419	0.7222	0.25422	0.335209	0.769932	0.0951168	0.236297	0.924087	0.943407	0.142454	0.967397	0.462292	0.151194	0.845468	0.916863	0.457159	0.855859	0.662187	0.723421	0.253931	0.446033	0.786192	0.127048	0.986426	-0.0274724	0.391623	0.888919	0.892824	0.15249
L-HDL-FC	0.0101511	0.125574	0.0721414	0.12003	-0.128538	0.0802488	0.780664	-0.0733665	0.978219	0.36739	-0.67637	-0.532881	0.345685	0.989322	0.147288	-0.530452	0.786895	-0.140472	-0.0345067	0.0682253	-0.126509	-0.270512	0.926762	-0.536939	0.235967	-0.538108	0.897528	0.348544	0.00340828	0.982446	0.113257	-0.460971	0.775804	-0.19014	0.074123	0.00289497	-0.173929	-0.322392	-0.184614	0.944958	-0.510581	0.290991	0.151618	0.0639511	-0.528365	0.63662	0.0860605	-0.0790817	0.994374
L-LDL-FC	0.125592	0.015832	0.0422378	0.00674482	-0.0597824	0.225989	0.308204	0.864138	0.0752911	0.305601	-0.0803121	0.00912764	0.958199	0.224832	0.977908	0.316415	0.229558	0.864768	0.868632	0.485765	0.878619	0.689568	0.328465	0.287944	0.79489	0.0550222	0.306129	0.949522	0.923904	0.22111	0.95868	0.418668	0.213731	0.808729	0.909753	0.439927	0.822014	0.627826	0.702157	0.328359	0.397896	0.81626	0.13823	0.973599	-0.0640355	0.440082	0.89193	0.868146	0.234136
L-VLDL-FC	-0.00763624	-0.102318	0.0487361	-0.140521	0.176912	0.0513664	-0.296739	0.611405	-0.620922	-0.337271	0.898366	0.933618	0.175812	-0.649376	0.360611	0.989099	-0.446251	0.613811	0.545417	0.188085	0.596515	0.762106	-0.5512	0.990174	0.377349	0.943145	-0.554012	0.178008	0.523521	-0.665536	0.411657	0.952718	-0.46945	0.689866	0.374702	0.145965	0.689407	0.790324	0.755022	-0.568795	0.964362	0.307453	-0.0251632	0.394989	0.911398	-0.178112	0.393049	0.602214	-0.584666
M-HDL-FC	0.0287892	0.0613568	0.135535	0.101454	-0.0603791	0.235051	0.995389	0.00411545	0.744788	0.223035	-0.398379	-0.299105	0.372602	0.797161	0.25716	-0.316725	0.979656	0.0459232	-0.00602444	0.536544	0.0034387	-0.152282	0.589662	-0.327741	0.205998	-0.30263	0.939907	0.386141	0.160176	0.789753	0.243016	-0.283967	0.968488	0.0177844	0.0428885	0.461109	-0.0111333	-0.198767	-0.0901828	0.630985	-0.315512	0.245159	0.164991	0.158808	-0.302925	0.943544	0.108818	-0.00435595	0.836929
M-LDL-FC	0.13646	-0.0110782	0.0334857	-0.0235033	-0.0307412	0.226352	0.146243	0.901743	-0.160388	0.220151	0.102709	0.138128	0.867116	-0.00102655	0.970177	0.457911	0.0702403	0.945043	0.89206	0.532508	0.950886	0.771271	0.10391	0.427243	0.712719	0.187147	0.118112	0.857903	0.961386	-0.00230837	0.964179	0.5426	0.0578209	0.899744	0.899494	0.504504	0.901732	0.717501	0.752818	0.104789	0.534901	0.718245	0.107829	0.984376	0.0604661	0.324619	0.860558	0.91526	0.00742537
M-VLDL-FC	0.0553627	-0.0378932	0.0378286	-0.0934401	0.0512238	0.141431	-0.0338713	0.97251	-0.286057	0.0301245	0.446177	0.562608	0.722934	-0.223509	0.834963	0.821726	-0.180403	0.926427	0.959775	0.313641	0.936378	0.973179	-0.0643469	0.799537	0.82047	0.598385	-0.167175	0.714913	0.908329	-0.236099	0.855846	0.891068	-0.206406	0.941612	0.878995	0.256642	0.959658	0.950216	0.98188	-0.0792815	0.868579	0.785233	0.0670455	0.864013	0.496608	0.0996347	0.845568	0.967154	-0.181371
S-HDL-FC	0.071165	-0.0376807	0.150066	0.00504005	0.0409846	0.32078	0.725233	0.465675	0.134699	0.0542818	0.133934	0.205973	0.54583	0.228172	0.616732	0.297219	0.632466	0.579198	0.395214	0.873047	0.507843	0.40082	0.0788601	0.274538	0.420331	0.223806	0.503579	0.558127	0.62264	0.217337	0.634947	0.311429	0.61479	0.581106	0.346866	0.784371	0.529765	0.369817	0.403215	0.11459	0.301871	0.414512	0.14161	0.543415	0.165596	0.843947	0.421293	0.461055	0.295261
S-LDL-FC	0.129726	0.0065484	0.00915871	-0.0193059	-0.0501697	0.181844	0.0604492	0.869331	-0.147636	0.262638	0.0358121	0.0506446	0.844808	0.0131603	0.930991	0.389806	0.00125501	0.893003	0.873537	0.414105	0.918351	0.721192	0.155463	0.359094	0.681923	0.0997167	0.0857717	0.833718	0.909868	0.0138077	0.918719	0.47988	-0.00910677	0.838795	0.90071	0.397566	0.851206	0.663671	0.701818	0.15108	0.471438	0.692568	0.0934288	0.955935	-0.0211617	0.226929	0.842891	0.886478	0.00590655
S-VLDL-FC	0.0647931	-0.0424454	0.0355371	-0.0895837	0.0400302	0.144591	-0.029552	0.981094	-0.28761	0.0753107	0.379751	0.505976	0.74495	-0.214665	0.858755	0.781516	-0.169123	0.936851	0.96924	0.337026	0.945516	0.984517	-0.0585027	0.756264	0.835123	0.545278	-0.152905	0.734904	0.923118	-0.226132	0.877368	0.858371	-0.193562	0.944549	0.901642	0.282062	0.960239	0.962369	0.976459	-0.0713184	0.836343	0.801275	0.0717437	0.887059	0.432765	0.110951	0.864726	0.976478	-0.176029
VLDL-FC	0.0254211	-0.0757029	0.0652234	-0.122364	0.123541	0.0948396	-0.138246	0.840079	-0.428136	-0.170605	0.693841	0.816356	0.484559	-0.4269	0.620524	0.964751	-0.306166	0.797522	0.792828	0.24322	0.794982	0.92838	-0.288467	0.959038	0.674078	0.837753	-0.358532	0.481224	0.746128	-0.445191	0.659216	0.983342	-0.335241	0.851397	0.657133	0.179966	0.86604	0.935902	0.939969	-0.30796	0.977168	0.616156	0.029203	0.651207	0.769643	-0.0234763	0.668323	0.825521	-0.364156
XL-HDL-FC	0.0188424	0.125524	0.0191378	0.0845602	-0.135979	-0.0353194	0.374636	0.101418	0.802691	0.369275	-0.624488	-0.454462	0.409266	0.784216	0.210343	-0.384525	0.349967	-0.0498487	0.147456	-0.299893	0.0157939	-0.096823	0.953881	-0.385116	0.383283	-0.452653	0.546289	0.400502	0.078559	0.774287	0.170874	-0.297018	0.333497	-0.10181	0.257114	-0.364293	-0.0415115	-0.143314	-0.0061779	0.927653	-0.344583	0.428221	0.104712	0.166359	-0.450237	0.225397	0.252232	0.094937	0.77037
XL-VLDL-FC	-0.0147799	-0.0990801	0.059342	-0.135939	0.180118	0.0290617	-0.289203	0.577962	-0.57223	-0.36266	0.90049	0.963111	0.152212	-0.620772	0.311153	0.976445	-0.443392	0.559863	0.514618	0.128665	0.547268	0.731307	-0.51828	0.987099	0.380163	0.96629	-0.548274	0.154673	0.473161	-0.638899	0.361176	0.936397	-0.468154	0.640426	0.343696	0.0824422	0.647048	0.762932	0.740787	-0.539242	0.949581	0.31066	-0.0274372	0.346978	0.948187	-0.193811	0.373841	0.563366	-0.553788
XS-VLDL-FC	0.0155012	-0.0282314	0.0563587	-0.0762311	0.0275998	0.0793972	0.126605	0.883008	0.0110943	0.110613	0.16153	0.4122	0.776751	0.0222869	0.757451	0.629029	-0.032209	0.750587	0.876207	0.169168	0.766071	0.879266	0.190566	0.612224	0.970448	0.438539	0.00192547	0.765708	0.782733	0.00119434	0.76595	0.718846	-0.0659682	0.760995	0.833083	0.0775995	0.788836	0.865466	0.914365	0.168715	0.676322	0.941393	0.089026	0.768218	0.357537	0.17141	0.863042	0.852451	0.0728485
Glucose	0.036443	0.143418	0.21517	0.0544193	0.159851	0.185515	0.136732	0.0675754	-0.00782156	-0.0644178	0.126829	0.139383	0.0559633	-0.0144559	0.0640214	0.125909	0.105191	0.0845694	0.038515	0.150734	0.0675036	0.0763224	-0.0491648	0.124236	0.0651127	0.125282	0.0501833	0.058658	0.0847072	-0.0214245	0.0745597	0.108902	0.0980224	0.100053	0.00791024	0.124814	0.0903283	0.0787005	0.0810886	-0.0443624	0.104909	0.0530726	0.225886	0.0501368	0.155502	0.147287	0.0436806	0.0611822	0.00998241
Glutamine	-0.0369589	0.133377	0.0137959	0.0487563	0.116377	0.268299	0.0675795	0.0526133	0.0442978	0.0617514	-0.0227755	-0.0586591	0.0685275	0.0692853	0.0949236	-0.00596012	0.0668056	0.0679835	0.060302	0.0677951	0.068271	0.0242444	0.0617964	-0.0210662	0.0198395	-0.0561447	0.0817757	0.0705182	0.0825034	0.0722766	0.0943222	0.00610234	0.0669183	0.0574217	0.0684659	0.0640112	0.0569406	0.0113166	0.0187566	0.0686109	-0.00906743	0.0256759	0.263616	0.0786102	-0.0606658	0.0812479	0.034962	0.062001	0.0688326
Glycine	-0.0899772	0.0581593	-0.130511	-0.00924319	0.0753381	0.0872029	0.159071	-0.0021252	0.25571	0.219097	-0.245487	-0.247811	0.0991517	0.278685	0.0744857	-0.177045	0.17275	-0.0236045	0.0341842	-0.00891515	-0.00739503	-0.063473	0.274844	-0.192205	0.0461011	-0.240143	0.23472	0.10252	0.0232539	0.282675	0.0634154	-0.13977	0.173334	-0.0499774	0.0839944	-0.0159778	-0.0379886	-0.0859509	-0.0571116	0.283934	-0.16194	0.0656416	0.161933	0.0479468	-0.257735	0.131634	0.0260587	0.00771173	0.269163
Glycoprotein acetyls	0.171118	-0.164985	0.150383	-0.076991	0.247953	0.0580278	-0.0480549	0.345285	-0.348164	-0.189224	0.524884	0.578352	0.101319	-0.360489	0.214612	0.577977	-0.137657	0.367984	0.288407	0.25245	0.34072	0.44339	-0.348682	0.579109	0.217314	0.576748	-0.247082	0.0997897	0.317791	-0.37336	0.251008	0.547751	-0.152769	0.418579	0.179991	0.214696	0.40671	0.463639	0.431947	-0.351396	0.559534	0.166813	0.0800175	0.223336	0.564317	0.032236	0.20696	0.338061	-0.31015
HDL-C	0.0572809	0.101447	0.106729	0.136252	-0.119435	0.208559	0.938755	-0.0321244	0.844342	0.340148	-0.580493	-0.493444	0.392653	0.920692	0.252124	-0.477962	0.958433	-0.00799196	-0.00800919	0.416096	-0.0292765	-0.230296	0.749319	-0.491185	0.185219	-0.492335	0.997676	0.399897	0.119806	0.920248	0.223176	-0.421025	0.953971	-0.0589818	0.0872337	0.3623	-0.0750849	-0.288683	-0.168333	0.789032	-0.457541	0.240319	0.16938	0.161555	-0.502969	0.872906	0.103697	-0.0312534	0.93287
Histidine	-0.0506434	0.126709	0.0239844	0.00866026	0.157151	0.27004	0.0209913	0.0560756	-0.0520504	-0.00863608	0.102862	0.0645309	0.0330985	-0.0421443	0.0577247	0.0865903	0.0115305	0.0732355	0.0522596	0.0783687	0.0677866	0.0511547	-0.0555395	0.080127	0.0126032	0.057132	-0.00779093	0.0389448	0.0698317	-0.0430161	0.0636611	0.080869	0.00975271	0.077584	0.0370794	0.0758145	0.0732112	0.046273	0.0543952	-0.0525115	0.0751564	0.0116153	0.10799	0.0524912	0.0769371	0.0412895	0.0317339	0.0579517	-0.0355067
Isoleucine	0.0114958	0.0693597	0.156581	0.166929	0.278893	0.0285096	-0.141173	0.0593829	-0.212282	-0.163293	0.325489	0.326883	-0.0704106	-0.257033	-0.0375384	0.268681	-0.181173	0.0510067	0.0211831	-0.0319765	0.0468051	0.11829	-0.2375	0.279621	0.00747242	0.314814	-0.240649	-0.0628372	0.0201787	-0.265697	-0.0178669	0.231034	-0.18936	0.0834558	-0.043312	-0.0455589	0.0866939	0.137059	0.125694	-0.247248	0.243054	-0.0152492	0.090899	-0.0278211	0.348113	-0.132532	0.00858142	0.0484161	-0.23548
LDL-C	0.118746	-0.0139451	0.056208	-0.0333475	-0.00713476	0.229671	0.209387	0.948788	-0.111544	0.196394	0.167563	0.243497	0.88676	0.0217722	0.990631	0.54497	0.101939	0.968946	0.926473	0.528978	0.971169	0.831781	0.130062	0.515912	0.791675	0.288645	0.135283	0.879189	0.995745	0.0148158	0.993373	0.627512	0.0823684	0.938957	0.909139	0.475848	0.944108	0.781287	0.8297	0.128929	0.612613	0.788012	0.117944	0.988503	0.169497	0.368596	0.88517	0.956748	0.0478592
Lactate	0.131314	-0.232273	-0.174705	-0.0490914	0.114569	0.102678	0.0124118	0.0549207	-0.124807	-0.0496955	0.111882	0.103971	0.008992	-0.111622	0.0643901	0.0980782	-0.000619475	0.0952377	0.0254689	0.147262	0.0785226	0.0711133	-0.142953	0.0970047	-0.0124616	0.110088	-0.0444885	0.0100477	0.0837977	-0.112325	0.0732229	0.0824203	-0.00136603	0.100478	0.00118031	0.143125	0.0883758	0.0753006	0.0535234	-0.138458	0.0950544	-0.0209313	0.108992	0.0565297	0.0923922	0.0536007	0.0214829	0.0571276	-0.0982943
Leucine	0.0231469	0.0199113	0.123298	0.135197	0.289147	0.0938533	-0.169234	0.0744934	-0.303207	-0.196299	0.367633	0.335966	-0.0755722	-0.327549	-0.0129196	0.296199	-0.201781	0.0976138	0.0333407	0.0448385	0.082535	0.141425	-0.325289	0.303364	-0.0210614	0.326988	-0.275481	-0.0692676	0.0527286	-0.333426	0.00812102	0.253876	-0.206805	0.129441	-0.035437	0.0420518	0.119583	0.160389	0.133216	-0.331421	0.270542	-0.0447998	0.0603224	0.00184807	0.353962	-0.12968	0.00686284	0.0680947	-0.308234
LA	0.045476	-0.00999055	0.0791978	-0.0733283	0.0293996	0.22	0.376196	0.781065	0.0742358	0.151732	0.273416	0.398448	0.713506	0.13933	0.780151	0.571428	0.236018	0.75771	0.761583	0.45684	0.759795	0.707954	0.196376	0.551451	0.706773	0.420571	0.234117	0.720791	0.803058	0.126344	0.796805	0.631053	0.209649	0.761943	0.709164	0.371701	0.784122	0.668688	0.752144	0.201067	0.601409	0.692997	0.154622	0.744322	0.345985	0.463578	0.702824	0.776169	0.195914
MUFA	0.0805498	-0.0803336	0.203135	-0.0477877	0.143769	0.104762	0.116032	0.581723	-0.289334	-0.221644	0.730621	0.848015	0.29785	-0.31711	0.427445	0.840496	-0.0472773	0.58402	0.492031	0.373926	0.555374	0.670913	-0.296077	0.848203	0.45235	0.852437	-0.178452	0.306695	0.552005	-0.339084	0.475964	0.806814	-0.0763894	0.653346	0.338883	0.288355	0.653622	0.686775	0.694869	-0.300047	0.814999	0.393183	0.0912616	0.411531	0.826234	0.197055	0.416362	0.563244	-0.232337
Omega-3	0.0129307	0.00870485	0.0827828	-0.0213508	0.135256	0.197651	0.294802	0.36045	0.127044	0.0494791	0.125089	0.22658	0.320529	0.116973	0.346986	0.318084	0.199049	0.32956	0.324204	0.221054	0.311888	0.361631	0.126018	0.294236	0.401676	0.224603	0.164205	0.317044	0.366587	0.101336	0.367011	0.338926	0.175119	0.347542	0.270912	0.139986	0.34174	0.353525	0.372703	0.131092	0.297935	0.378074	0.0285685	0.299666	0.217258	0.302323	0.289828	0.354041	0.17
Omega-6	0.096757	-0.00981014	0.140837	-0.0298706	0.032546	0.246371	0.461008	0.782146	0.106113	0.143111	0.25791	0.396307	0.742721	0.177058	0.800839	0.559657	0.319882	0.772494	0.753381	0.538248	0.763125	0.702441	0.208918	0.54023	0.724982	0.417375	0.299882	0.748681	0.821362	0.162636	0.81752	0.616776	0.292564	0.77756	0.699304	0.44637	0.789792	0.662185	0.748602	0.217407	0.588031	0.711426	0.166843	0.759663	0.343116	0.553596	0.71076	0.775093	0.238506
Phenylalanine	-0.136299	0.0426378	0.0010702	0.0374717	0.246822	-0.0289355	-0.0356497	-0.0241381	-0.0631539	-0.0435017	0.126023	0.121233	-0.0614437	-0.0977745	-0.0584961	0.0879322	-0.0539889	-0.0363625	-0.047569	-0.0306228	-0.0379807	0.00237874	-0.102636	0.0927747	-0.0243201	0.113029	-0.0933493	-0.0498921	-0.037819	-0.104642	-0.0465774	0.0642374	-0.0598445	-0.0210934	-0.0766277	-0.0447418	-0.019041	0.0116742	0.00927118	-0.105827	0.0703897	-0.0324409	0.111568	-0.0677745	0.142242	-0.0480869	-0.0355699	-0.033425	-0.0842779
Phosphatidylcholines	-0.0018884	0.0162352	0.12893	0.00589595	0.0196312	0.247625	0.814131	0.501275	0.454963	0.169826	-0.0375414	0.135181	0.672529	0.500021	0.626483	0.225071	0.689667	0.497484	0.465205	0.589982	0.463328	0.391851	0.423866	0.207145	0.626936	0.144301	0.640483	0.685871	0.592034	0.481269	0.632752	0.27366	0.660186	0.494097	0.445125	0.473178	0.481096	0.351109	0.454315	0.445657	0.234225	0.633038	0.16444	0.543729	0.10827	0.830206	0.524495	0.481663	0.571588
Phosphoglycerides	0.0464368	0.00630684	0.173376	0.0167668	0.025117	0.270176	0.79337	0.52455	0.39868	0.127331	0.0266981	0.20381	0.664574	0.442194	0.634358	0.280501	0.663063	0.529508	0.478148	0.618816	0.492042	0.426352	0.366398	0.266216	0.625579	0.213732	0.598871	0.675483	0.613798	0.422745	0.644037	0.322005	0.63331	0.532118	0.4457	0.501602	0.518439	0.389628	0.48731	0.387187	0.289567	0.625996	0.174253	0.556273	0.172774	0.821785	0.531354	0.504994	0.517373
XXL-VLDL-PL	-0.0168696	-0.104602	0.0913848	-0.112542	0.199814	-0.00471462	-0.27225	0.328835	-0.524139	-0.468853	0.914096	0.989064	-0.0744954	-0.613126	0.0565047	0.855273	-0.407823	0.316181	0.26228	0.0541801	0.294524	0.512934	-0.564529	0.884003	0.178599	0.972468	-0.5451	-0.0692567	0.22326	-0.63122	0.108277	0.783102	-0.428507	0.409917	0.0866266	0.0144021	0.412094	0.559706	0.533615	-0.582698	0.807793	0.108664	-0.0413831	0.0882512	0.997841	-0.218783	0.143156	0.308401	-0.54314
HDL-PL	0.00766514	0.0639583	0.141717	0.0976859	-0.0532457	0.206059	0.98385	-0.0339333	0.784627	0.200043	-0.391702	-0.268173	0.327543	0.807308	0.192515	-0.315911	0.958107	-0.0166268	-0.0439019	0.45143	-0.0540762	-0.177235	0.610435	-0.321979	0.203309	-0.277002	0.91915	0.341806	0.0997935	0.796852	0.179915	-0.287118	0.944232	-0.0370186	-0.00042394	0.369002	-0.0585174	-0.217918	-0.103398	0.647421	-0.320877	0.239317	0.160701	0.0940273	-0.265016	0.900737	0.0753307	-0.047626	0.852316
IDL-PL	0.0685755	0.0128577	0.0597825	-0.0160018	-0.0340952	0.160567	0.332845	0.887148	0.188434	0.297253	-0.0782913	0.116952	0.961712	0.274719	0.921431	0.385683	0.214259	0.802458	0.892581	0.33632	0.823746	0.754007	0.411414	0.363445	0.951576	0.152985	0.289682	0.953431	0.878154	0.260766	0.90942	0.495007	0.187476	0.767959	0.916553	0.257184	0.795859	0.705735	0.794154	0.401414	0.458001	0.961187	0.139379	0.910704	0.0531317	0.402072	0.929062	0.871696	0.303796
LDL-PL	0.117978	-0.0218652	0.0552641	-0.0376502	-0.00450782	0.211739	0.154911	0.95866	-0.160157	0.180208	0.178574	0.256909	0.887171	-0.0287723	0.977901	0.560354	0.0497379	0.973143	0.934782	0.508809	0.979964	0.84939	0.0896361	0.534192	0.79534	0.302344	0.081239	0.880275	0.988565	-0.0360739	0.979032	0.64192	0.0308019	0.943746	0.917648	0.461591	0.952255	0.802482	0.843989	0.0855178	0.632483	0.790363	0.108088	0.991732	0.182844	0.318505	0.909635	0.961666	-0.00544818
L-HDL-PL	0.00202916	0.115658	0.0857081	0.124171	-0.113598	0.0988185	0.842715	-0.15836	0.970458	0.319762	-0.648369	-0.520585	0.267809	0.9752	0.0751188	-0.555063	0.856956	-0.201641	-0.128193	0.133919	-0.202959	-0.338819	0.852964	-0.560683	0.151288	-0.530649	0.928301	0.274244	-0.0621212	0.96881	0.0451724	-0.500989	0.8477	-0.244599	-0.0292756	0.0697682	-0.240576	-0.385917	-0.256597	0.879002	-0.54745	0.204381	0.150681	-0.0155532	-0.509999	0.697163	-0.00212473	-0.165612	0.987171
L-LDL-PL	0.113209	-0.0136269	0.0531485	-0.0265949	-0.0208921	0.222334	0.236101	0.936479	-0.065455	0.206324	0.0863764	0.186408	0.933886	0.0707295	0.985903	0.484569	0.137348	0.944762	0.926014	0.52627	0.947746	0.810481	0.173206	0.458381	0.828072	0.231335	0.177255	0.926444	0.974672	0.0638642	0.979426	0.575914	0.118911	0.90818	0.929069	0.477411	0.913467	0.759542	0.815462	0.17161	0.560868	0.832944	0.120703	0.99652	0.110643	0.388177	0.924682	0.935482	0.0922047
L-VLDL-PL	-0.0334576	-0.105448	0.0401019	-0.146461	0.188041	0.0325792	-0.300198	0.561656	-0.616057	-0.351789	0.911092	0.946091	0.123998	-0.657223	0.30512	0.977893	-0.449467	0.560562	0.493239	0.162911	0.541852	0.723458	-0.567024	0.981149	0.340299	0.951715	-0.56572	0.128555	0.470541	-0.674211	0.358231	0.933741	-0.472863	0.640954	0.318183	0.119182	0.639857	0.755819	0.717634	-0.584541	0.945738	0.268603	-0.0350202	0.335909	0.931142	-0.192495	0.34337	0.550665	-0.590188
M-HDL-PL	-0.00391103	0.0259474	0.153951	0.0756569	-0.0130208	0.232578	0.961215	-0.0571339	0.617875	0.0946066	-0.231259	-0.132794	0.248318	0.640075	0.149176	-0.215038	0.934876	-0.000246796	-0.0866389	0.579225	-0.0601006	-0.155682	0.394338	-0.218421	0.13151	-0.144647	0.82436	0.266744	0.089009	0.629655	0.147121	-0.21136	0.923406	-0.00436218	-0.0747839	0.502219	-0.0438748	-0.184772	-0.094896	0.43659	-0.232609	0.157035	0.138372	0.0566789	-0.128249	0.915196	0.0242811	-0.0738465	0.694417
M-LDL-PL	0.117907	-0.0437278	0.0586616	-0.0567985	0.028668	0.208944	0.054703	0.948066	-0.319792	0.105929	0.338077	0.382589	0.779126	-0.195499	0.927351	0.67172	-0.0559192	0.987983	0.904298	0.528685	0.9881	0.881906	-0.0837692	0.64681	0.707687	0.427893	-0.0568499	0.774132	0.975199	-0.202639	0.941083	0.73171	-0.0738659	0.974289	0.853349	0.487709	0.978396	0.845718	0.858857	-0.0875237	0.733567	0.688332	0.0876469	0.945808	0.30933	0.240134	0.845065	0.955183	-0.166419
M-VLDL-PL	0.0394473	-0.0514169	0.0439452	-0.106178	0.080755	0.13332	-0.0611463	0.94238	-0.347116	-0.0258442	0.548176	0.656187	0.648457	-0.300887	0.780355	0.88756	-0.216706	0.904138	0.912707	0.31617	0.90883	0.970609	-0.1521	0.86876	0.767839	0.688543	-0.23034	0.644045	0.874732	-0.315404	0.809496	0.938822	-0.243941	0.932973	0.808575	0.255707	0.949359	0.956374	0.977698	-0.167239	0.922209	0.723928	0.0556841	0.806399	0.596063	0.0727734	0.790848	0.935429	-0.250338
S-HDL-PL	0.0204603	-0.0643845	0.158104	-0.000410324	0.0728547	0.281157	0.640841	0.246201	0.00258125	-0.107444	0.282338	0.327186	0.287007	0.0628721	0.343094	0.302023	0.574666	0.382417	0.180583	0.870405	0.290236	0.254678	-0.162558	0.294611	0.207237	0.328966	0.37397	0.306088	0.383901	0.0533025	0.367846	0.277683	0.564518	0.410277	0.107838	0.811849	0.341773	0.246123	0.262721	-0.122159	0.284964	0.196052	0.0915847	0.295217	0.304047	0.750581	0.204574	0.232053	0.131331
S-LDL-PL	0.123834	-0.00624129	0.0503174	-0.0373129	-0.0047806	0.140598	-0.00246357	0.937992	-0.205152	0.212876	0.20812	0.254488	0.797671	-0.0950617	0.910424	0.573219	-0.109577	0.919622	0.904318	0.319525	0.957357	0.82715	0.0919537	0.548029	0.734825	0.296453	-0.0467517	0.789658	0.931295	-0.103546	0.916135	0.64656	-0.130379	0.892831	0.879272	0.272957	0.924596	0.782334	0.815192	0.0765391	0.638616	0.720814	0.0839381	0.925895	0.196083	0.142336	0.855838	0.948648	-0.0799486
S-VLDL-PL	0.0487213	-0.0616098	0.0510944	-0.111462	0.0825775	0.130065	-0.0759188	0.933254	-0.369422	-0.0183569	0.525649	0.649114	0.624638	-0.326331	0.767022	0.883069	-0.231076	0.894742	0.899289	0.320955	0.894497	0.987832	-0.182475	0.860851	0.765282	0.682475	-0.251887	0.617605	0.863882	-0.341012	0.798573	0.93533	-0.258065	0.924668	0.79542	0.258803	0.936536	0.980988	0.975145	-0.195953	0.917108	0.716272	0.0563804	0.790381	0.584075	0.059729	0.775409	0.926146	-0.273976
VLDL-PL	0.00591632	-0.0850531	0.0660308	-0.130462	0.145783	0.07583	-0.163457	0.776494	-0.459561	-0.210954	0.75127	0.867267	0.399217	-0.476339	0.542153	0.980959	-0.333543	0.735655	0.719546	0.217362	0.729748	0.88791	-0.348633	0.978771	0.609262	0.883675	-0.4051	0.398621	0.678661	-0.495929	0.585947	0.983015	-0.362961	0.798754	0.571	0.152537	0.812052	0.903823	0.897482	-0.368367	0.980514	0.545889	0.0169751	0.568988	0.82946	-0.0570559	0.594035	0.760267	-0.408678
XL-HDL-PL	-0.00979636	0.134777	0.0449484	0.102725	-0.134912	-0.0105046	0.569033	-0.0588479	0.950479	0.364178	-0.671232	-0.497573	0.299378	0.919136	0.088563	-0.491209	0.560222	-0.188614	-0.00896167	-0.198538	-0.146214	-0.237549	0.973592	-0.493807	0.273593	-0.504018	0.717367	0.296801	-0.0484419	0.909561	0.0535349	-0.414256	0.545934	-0.233466	0.0992226	-0.267364	-0.191382	-0.281289	-0.144533	0.96986	-0.469772	0.321138	0.124978	0.0205957	-0.48887	0.393183	0.0939855	-0.0665327	0.916827
XL-VLDL-PL	-0.0240341	-0.103953	0.0562569	-0.139035	0.188735	0.0210177	-0.298689	0.538103	-0.587415	-0.3842	0.917758	0.96897	0.110762	-0.64049	0.271338	0.965542	-0.449144	0.526283	0.470859	0.124445	0.510919	0.697001	-0.547187	0.977882	0.337574	0.969665	-0.563067	0.114472	0.436193	-0.658571	0.322531	0.917361	-0.473091	0.609157	0.296537	0.080371	0.612992	0.731152	0.704934	-0.567722	0.933447	0.267296	-0.0352636	0.306532	0.959885	-0.204962	0.333051	0.523292	-0.573226
XS-VLDL-PL	9.689e-06	-0.041298	0.0733092	-0.085461	0.0614249	0.050701	0.0800055	0.829671	-0.0359033	0.0747388	0.251841	0.512079	0.664567	-0.0579212	0.664097	0.68894	-0.0927222	0.685666	0.80399	0.113641	0.701827	0.867916	0.109202	0.677255	0.91134	0.532598	-0.0833503	0.657034	0.711593	-0.0824504	0.683117	0.759648	-0.129203	0.7127	0.735926	0.0130106	0.746407	0.868597	0.899883	0.0850818	0.721394	0.868803	0.0800487	0.667451	0.465762	0.109279	0.781129	0.796183	0.00326956
PUFA	0.0876275	-0.00486946	0.143452	-0.0304933	0.0611074	0.262251	0.469915	0.7609	0.125146	0.138461	0.246816	0.391797	0.717027	0.183023	0.774176	0.557153	0.324783	0.743746	0.726272	0.514458	0.730925	0.693326	0.213191	0.533748	0.724294	0.409527	0.299322	0.720635	0.796167	0.166704	0.793828	0.611989	0.295197	0.752491	0.666408	0.414424	0.761077	0.656811	0.734635	0.221776	0.576054	0.706204	0.148286	0.725513	0.343687	0.550624	0.680526	0.753465	0.249028
Pyruvate	0.125944	-0.191883	-0.0107859	0.0802236	0.188555	0.00847087	0.0811737	0.0367641	0.0174393	0.0174623	0.003858	0.0330979	0.0498798	0.0191836	0.0510352	0.0224862	0.0707475	0.0413557	0.0220134	0.0868925	0.0354366	0.0322361	-0.00429063	0.0257333	0.0411444	0.035294	0.0489242	0.0518411	0.0501904	0.016142	0.0537424	0.0198064	0.0677855	0.0416379	0.0175015	0.0748865	0.040204	0.0319312	0.0344496	-0.00130511	0.0271345	0.0399943	0.169726	0.0408092	0.0268102	0.088942	0.0421558	0.0325872	0.0300062
Remnant-C	0.0587586	-0.0275121	0.0590191	-0.0652826	0.0245686	0.158593	0.149085	0.979115	-0.0964468	0.108439	0.250058	0.415805	0.879634	-0.0247463	0.906591	0.671216	0.00581707	0.916889	0.964406	0.368527	0.929402	0.916676	0.118408	0.6541	0.922977	0.451833	0.0309536	0.874506	0.934831	-0.0400755	0.912379	0.755932	-0.0220949	0.912822	0.922261	0.298131	0.936044	0.88346	0.948963	0.104403	0.733326	0.906925	0.0996145	0.927336	0.350002	0.261352	0.946505	0.960128	0.0171601
SFA	0.070048	-0.0639967	0.196878	-0.032012	0.115659	0.168368	0.354773	0.637152	-0.073112	-0.173524	0.525658	0.686671	0.491948	-0.0816485	0.560616	0.715737	0.183695	0.6414	0.543716	0.47923	0.604642	0.65593	-0.0739308	0.719542	0.593222	0.695049	0.0679275	0.499131	0.644448	-0.106489	0.596681	0.705001	0.150149	0.693339	0.418497	0.370295	0.684366	0.654279	0.700745	-0.0756215	0.703433	0.549679	0.0941649	0.527166	0.663624	0.422061	0.531851	0.612463	0.0066067
Sphingomyelins	0.164726	0.0436144	0.147631	0.0845998	-0.0750415	0.258732	0.662712	0.660311	0.40351	0.31992	-0.230344	-0.0816944	0.879722	0.525396	0.838333	0.128137	0.57857	0.660353	0.652973	0.551002	0.653039	0.474072	0.542349	0.103086	0.726041	-0.0480427	0.627117	0.87574	0.759664	0.516373	0.821148	0.219092	0.557624	0.613693	0.694858	0.467887	0.613258	0.411888	0.512988	0.556097	0.186787	0.750859	0.20256	0.783096	-0.140602	0.728525	0.716551	0.657274	0.555565
Total-C	0.109083	0.0160847	0.0945133	0.00660773	-0.0312405	0.252363	0.484073	0.856331	0.190363	0.256577	-0.0141206	0.124518	0.949576	0.310154	0.956614	0.378211	0.371503	0.846423	0.845846	0.547513	0.846395	0.698598	0.376954	0.352636	0.840521	0.161466	0.412233	0.946623	0.91849	0.29966	0.949061	0.470733	0.347827	0.81136	0.854717	0.468127	0.819791	0.639974	0.734679	0.382	0.441269	0.851917	0.160164	0.926321	0.0592546	0.589405	0.866224	0.85137	0.345783
non-HDL-C	0.0909274	-0.0209752	0.0585442	-0.0496964	0.00862728	0.198158	0.182821	0.981798	-0.105892	0.155758	0.211274	0.332901	0.899712	-0.000909499	0.967009	0.616928	0.0557284	0.960944	0.962711	0.457693	0.968425	0.889143	0.126622	0.593252	0.871301	0.374284	0.0856294	0.89318	0.983957	-0.0121502	0.971374	0.702133	0.0316763	0.943358	0.932624	0.395026	0.957749	0.846091	0.903978	0.119037	0.683161	0.861522	0.11092	0.97636	0.261779	0.321312	0.932172	0.976492	0.0334511
Total cholines	0.0621717	0.018216	0.161998	0.0275455	0.000669866	0.282424	0.799565	0.559749	0.427961	0.183179	-0.0377508	0.136525	0.725916	0.4908	0.690734	0.242716	0.677026	0.562534	0.52525	0.620876	0.531373	0.437898	0.428693	0.225228	0.659031	0.151259	0.638571	0.734995	0.654825	0.473641	0.694531	0.29808	0.648834	0.553777	0.51018	0.508691	0.543672	0.393356	0.49788	0.449739	0.263045	0.666312	0.186588	0.61384	0.098594	0.834909	0.579016	0.543616	0.558036
Total BCAA	0.00604757	0.0221326	0.132967	0.109643	0.350739	0.102417	-0.141259	0.103618	-0.283002	-0.200483	0.386535	0.375845	-0.0528629	-0.319685	0.00417154	0.333825	-0.188976	0.114421	0.0551821	0.0421698	0.100012	0.174096	-0.310869	0.341071	0.0234987	0.363913	-0.269735	-0.0462178	0.0741985	-0.328952	0.0281465	0.290988	-0.197884	0.151017	-0.0219237	0.0265968	0.144494	0.194657	0.171407	-0.318841	0.304123	-0.00465791	0.0691468	0.014249	0.396949	-0.110266	0.0326163	0.0935482	-0.29202
Total-P	0.095036	0.0298629	0.151512	0.0803848	-0.0447367	0.323136	0.923642	0.316256	0.474145	0.208615	-0.191983	-0.108963	0.586929	0.587806	0.556162	-0.0333764	0.876417	0.402075	0.296306	0.786133	0.349332	0.166454	0.411352	-0.0527765	0.383515	-0.0952277	0.816405	0.597799	0.490119	0.582817	0.54914	0.00994872	0.864755	0.373459	0.319703	0.711841	0.335461	0.11366	0.204023	0.453538	-0.0118535	0.411616	0.178522	0.474182	-0.144421	0.986055	0.366118	0.313796	0.632596
Total-CE	0.114529	0.0206434	0.0961645	0.0169603	-0.0404017	0.261184	0.521622	0.824111	0.222748	0.274952	-0.058001	0.0736784	0.948634	0.349974	0.949196	0.324887	0.417519	0.823095	0.814893	0.569511	0.821149	0.65483	0.403206	0.298843	0.814139	0.110612	0.459637	0.946171	0.900617	0.340597	0.9387	0.417487	0.395297	0.782913	0.833243	0.492208	0.788767	0.593732	0.69001	0.410935	0.388675	0.830373	0.165224	0.914511	0.00901469	0.626594	0.845949	0.820462	0.382912
Total fatty acids	0.0833365	-0.0538655	0.194464	-0.0420042	0.116182	0.190803	0.337267	0.701686	-0.0813911	-0.0973193	0.534852	0.687054	0.530977	-0.0770623	0.622492	0.753038	0.16519	0.698093	0.620477	0.484794	0.670103	0.716079	-0.0561812	0.749558	0.626872	0.697768	0.0664019	0.538048	0.706362	-0.0999723	0.660391	0.755193	0.132042	0.745769	0.498272	0.37833	0.746149	0.708659	0.75672	-0.055671	0.745758	0.583227	0.116683	0.586708	0.654374	0.4166	0.575079	0.683238	0.00880783
Total-FC	0.0927742	0.00432903	0.088086	-0.0198373	-0.00784757	0.224986	0.381043	0.920165	0.105653	0.206218	0.0962111	0.250014	0.932157	0.20469	0.954843	0.505683	0.249726	0.887628	0.90683	0.481985	0.892484	0.795714	0.303698	0.481807	0.890156	0.286361	0.286299	0.928059	0.943987	0.191632	0.954812	0.596423	0.22288	0.866464	0.891598	0.399207	0.881261	0.744673	0.833374	0.302002	0.565848	0.889039	0.144093	0.936562	0.184352	0.485303	0.899677	0.911922	0.246249
XXL-VLDL-L	-0.0199854	-0.0988058	0.090373	-0.110803	0.195353	-0.011386	-0.26489	0.335717	-0.505487	-0.472084	0.918745	0.983313	-0.0566446	-0.592385	0.0677987	0.851446	-0.400126	0.322668	0.270265	0.0455716	0.304833	0.502871	-0.535554	0.882085	0.182091	0.967182	-0.52966	-0.0506893	0.231363	-0.610681	0.117751	0.778727	-0.421293	0.414676	0.0960788	0.00600836	0.419057	0.544934	0.532388	-0.55532	0.804874	0.115217	-0.0433186	0.100458	0.996819	-0.213277	0.153855	0.315969	-0.52429
HDL-L	0.0270337	0.075661	0.132986	0.108014	-0.0726006	0.214262	0.985503	-0.00985829	0.811755	0.245849	-0.446283	-0.327736	0.36869	0.851673	0.235182	-0.35047	0.967349	0.00819449	-0.0105033	0.451718	-0.0241805	-0.171532	0.66541	-0.359556	0.220593	-0.332385	0.954065	0.380375	0.130355	0.843734	0.218042	-0.310769	0.955151	-0.0216267	0.0474607	0.374094	-0.040638	-0.218445	-0.100872	0.703309	-0.346634	0.261751	0.169057	0.136718	-0.330756	0.908639	0.103818	-0.0188547	0.889448
IDL-L	0.0679826	0.00893669	0.0602092	-0.0122937	-0.0339969	0.179871	0.372188	0.871375	0.17971	0.275539	-0.0860454	0.0878184	0.990363	0.280798	0.929923	0.355551	0.26294	0.810487	0.870382	0.405928	0.826632	0.719434	0.392826	0.334216	0.92007	0.124165	0.32609	0.986968	0.881064	0.267836	0.913283	0.459803	0.238121	0.77096	0.898362	0.332225	0.793028	0.667441	0.760686	0.386123	0.429013	0.936133	0.139417	0.925866	0.0265553	0.455224	0.944026	0.85149	0.307711
LDL-L	0.117127	-0.0215398	0.0632463	-0.0393408	0.00357901	0.223286	0.194096	0.959856	-0.135694	0.176046	0.200231	0.284555	0.876216	-0.0109493	0.983341	0.580472	0.0789863	0.97547	0.929199	0.52311	0.977602	0.855092	0.100954	0.552856	0.799692	0.329053	0.103633	0.869124	0.997878	-0.0195056	0.989257	0.659146	0.057954	0.951022	0.902089	0.465914	0.957716	0.808656	0.851561	0.0982387	0.646139	0.79095	0.115413	0.982584	0.21129	0.352345	0.889882	0.965033	0.0194512
L-HDL-L	0.0117373	0.123549	0.0759558	0.127111	-0.125751	0.0970604	0.818024	-0.127529	0.976981	0.346542	-0.670996	-0.541031	0.298325	0.990112	0.106411	-0.557127	0.833107	-0.177397	-0.0887587	0.112104	-0.172621	-0.315891	0.887891	-0.564227	0.177819	-0.548037	0.92553	0.302466	-0.0360383	0.985182	0.073696	-0.494278	0.824432	-0.225149	0.018067	0.05082	-0.216683	-0.366126	-0.234288	0.91239	-0.542712	0.233045	0.152843	0.0190057	-0.535572	0.676015	0.0292634	-0.132279	0.996956
L-LDL-L	0.113312	-0.0095218	0.0605296	-0.0261318	-0.0141379	0.229719	0.272174	0.935199	-0.0346271	0.242031	0.0966551	0.193482	0.91777	0.0952303	0.997435	0.492185	0.163462	0.940464	0.912975	0.527089	0.944673	0.806413	0.198284	0.463095	0.820538	0.238018	0.201459	0.910826	0.985541	0.0869601	0.996991	0.579962	0.142484	0.905469	0.906788	0.465904	0.914591	0.754479	0.809655	0.19764	0.56113	0.821061	0.12974	0.985021	0.12052	0.417146	0.895564	0.939389	0.122943
L-VLDL-L	-0.0325702	-0.0979608	0.0390152	-0.144919	0.186767	0.0477739	-0.269138	0.567497	-0.594658	-0.34798	0.921855	0.932492	0.14109	-0.626411	0.326401	0.973597	-0.415422	0.577488	0.500724	0.189505	0.557301	0.711011	-0.541691	0.974015	0.333097	0.938141	-0.528233	0.146787	0.489416	-0.64259	0.379158	0.929053	-0.438615	0.655879	0.325241	0.146034	0.651553	0.736197	0.710269	-0.557129	0.938438	0.264355	-0.0313937	0.353473	0.92097	-0.157283	0.342952	0.560229	-0.560688
Total-L	0.0693719	-0.0226889	0.127396	-0.0405565	0.0529517	0.238359	0.433798	0.853829	0.0521981	0.070764	0.291356	0.444326	0.796864	0.114102	0.85506	0.62752	0.274538	0.844099	0.800529	0.546127	0.82895	0.777876	0.167566	0.610351	0.801365	0.470652	0.242689	0.800134	0.886026	0.0952706	0.873885	0.679991	0.242751	0.853928	0.731251	0.442755	0.858639	0.741656	0.821674	0.168879	0.657195	0.78141	0.135873	0.818507	0.393441	0.531633	0.782262	0.840415	0.18164
M-HDL-L	0.0159015	0.0400782	0.147081	0.092082	-0.0363656	0.242244	0.983384	-0.0566996	0.660468	0.142404	-0.304505	-0.214009	0.278788	0.700512	0.176742	-0.276155	0.969531	0.00412767	-0.0759436	0.585567	-0.0522197	-0.175964	0.454888	-0.282674	0.131055	-0.222323	0.881223	0.295218	0.100995	0.693074	0.169245	-0.262304	0.960622	-0.0106109	-0.0464381	0.514451	-0.0491732	-0.211773	-0.118369	0.499564	-0.285799	0.163352	0.148971	0.0824132	-0.214506	0.940587	0.0350692	-0.0688683	0.74719
M-LDL-L	0.117148	-0.045043	0.0653665	-0.0616161	0.0354346	0.214619	0.0751624	0.955127	-0.306174	0.0486095	0.371053	0.430973	0.771398	-0.19044	0.9202	0.707855	-0.0450775	0.997574	0.912033	0.531	0.988787	0.901138	-0.0815677	0.682889	0.728346	0.473926	-0.0520156	0.764525	0.978588	-0.19878	0.936591	0.766589	-0.0648372	0.993275	0.850552	0.483554	0.988932	0.866928	0.88386	-0.0852689	0.764097	0.705129	0.0876659	0.937901	0.358309	0.254784	0.838295	0.961323	-0.155231
M-VLDL-L	0.0188042	-0.0649859	0.0457524	-0.122238	0.118763	0.126392	-0.101518	0.861319	-0.42746	-0.117294	0.686921	0.759257	0.514686	-0.399544	0.678143	0.951082	-0.260061	0.845771	0.816435	0.316497	0.839929	0.924305	-0.273786	0.933611	0.651156	0.785494	-0.308172	0.514319	0.798505	-0.414881	0.717638	0.974061	-0.287206	0.891747	0.683366	0.256699	0.899255	0.919627	0.92684	-0.286895	0.962338	0.597571	0.0365384	0.699254	0.711025	0.0335914	0.671545	0.856469	-0.340905
S-HDL-L	0.049547	-0.0697664	0.149791	-0.00529955	0.0688828	0.300263	0.58291	0.320307	-0.0836946	-0.0923894	0.311053	0.333006	0.330876	0.00177125	0.421818	0.347738	0.520332	0.475805	0.253811	0.925577	0.383556	0.325103	-0.210101	0.336107	0.224656	0.342234	0.328502	0.347219	0.467765	-0.00513689	0.447034	0.328177	0.512325	0.497981	0.181424	0.876688	0.426891	0.313189	0.317267	-0.169026	0.339915	0.212464	0.09116	0.38062	0.29902	0.726948	0.258761	0.312993	0.0648827
S-LDL-L	0.121788	-0.0287422	0.063944	-0.0545774	0.0250963	0.176964	0.0194682	0.97398	-0.274125	0.102197	0.341438	0.405628	0.783979	-0.169352	0.919508	0.694973	-0.104207	0.977878	0.933927	0.412547	0.994879	0.901391	-0.0143922	0.672855	0.752201	0.448091	-0.0795674	0.776355	0.969646	-0.178851	0.933321	0.759502	-0.12598	0.968605	0.880436	0.362801	0.987616	0.864318	0.892579	-0.0257851	0.755811	0.729609	0.0870475	0.939293	0.338043	0.18046	0.86315	0.980731	-0.139931
S-VLDL-L	0.0129543	-0.083408	0.0568808	-0.137691	0.13509	0.102304	-0.131417	0.805291	-0.450808	-0.153808	0.682364	0.798346	0.430624	-0.450645	0.596366	0.957551	-0.297991	0.775543	0.750987	0.273076	0.762375	0.924318	-0.332155	0.940339	0.632233	0.820966	-0.36591	0.427464	0.725718	-0.468402	0.641282	0.973433	-0.326568	0.83153	0.609916	0.205169	0.835458	0.93837	0.907669	-0.345726	0.959327	0.567878	0.0287736	0.612193	0.748985	-0.0122278	0.610714	0.794468	-0.383272
VLDL-L	-0.0115713	-0.0919677	0.0642197	-0.138172	0.168834	0.0667906	-0.182134	0.688718	-0.496379	-0.284408	0.833873	0.918173	0.294078	-0.525424	0.449686	0.987812	-0.347701	0.666654	0.62466	0.210914	0.653293	0.815083	-0.419951	0.989128	0.504015	0.928254	-0.441535	0.296511	0.598689	-0.544874	0.498229	0.967579	-0.375843	0.739024	0.461551	0.149797	0.745073	0.835914	0.825506	-0.43787	0.970223	0.437701	0.000129445	0.473769	0.892969	-0.0790204	0.490165	0.674066	-0.454632
XL-HDL-L	0.00820026	0.135433	0.0464719	0.10261	-0.137983	0.00812229	0.572456	0.00854361	0.933878	0.386031	-0.663875	-0.49145	0.361459	0.91841	0.162349	-0.458705	0.557984	-0.116541	0.0571016	-0.163479	-0.0722507	-0.182272	0.988902	-0.463701	0.320272	-0.493657	0.72384	0.357587	0.0244062	0.909185	0.12677	-0.375794	0.542925	-0.165232	0.166252	-0.23366	-0.122277	-0.230553	-0.0919155	0.984512	-0.43087	0.368073	0.132648	0.0945548	-0.488718	0.411562	0.154265	0.00359347	0.915612
XL-VLDL-L	-0.0351654	-0.107098	0.0531717	-0.141891	0.197813	0.0214893	-0.283683	0.497429	-0.591645	-0.400948	0.936727	0.967538	0.0709947	-0.645239	0.240146	0.951928	-0.429346	0.49948	0.425433	0.145082	0.47853	0.658212	-0.569758	0.963369	0.288145	0.966593	-0.554933	0.0767048	0.407591	-0.662978	0.293553	0.895034	-0.452406	0.584366	0.246542	0.101768	0.58214	0.69258	0.663214	-0.587434	0.912548	0.217425	-0.04029	0.270178	0.963996	-0.18922	0.285036	0.484524	-0.576784
XS-VLDL-L	-0.00717216	-0.0383779	0.0661648	-0.0890724	0.0534755	0.0765623	0.147372	0.852481	0.00716786	0.0788051	0.214338	0.473724	0.727649	-0.00109332	0.715262	0.661958	-0.0225943	0.720273	0.829554	0.175823	0.731106	0.868512	0.151929	0.647979	0.943417	0.496021	-0.0120307	0.720767	0.752328	-0.0252057	0.73053	0.738751	-0.0588041	0.740945	0.770337	0.0744214	0.768775	0.862236	0.905419	0.131011	0.698236	0.908531	0.08682	0.716356	0.424453	0.182801	0.82017	0.818527	0.0599627
Total-PL	0.0630132	0.00599361	0.153153	0.00765833	0.013237	0.258591	0.696488	0.676382	0.33202	0.162565	0.0477872	0.228187	0.784907	0.393602	0.766723	0.364053	0.556992	0.665188	0.636489	0.587839	0.642551	0.560177	0.380048	0.347762	0.743554	0.246949	0.527269	0.791905	0.747236	0.374716	0.773564	0.422678	0.526227	0.66072	0.607628	0.473959	0.658899	0.516589	0.621001	0.39257	0.390764	0.743317	0.169376	0.702254	0.186265	0.747559	0.676629	0.658917	0.461525
Total triglycerides	-0.0488309	-0.104949	0.0664735	-0.141806	0.206248	0.0431475	-0.165558	0.491499	-0.497365	-0.375341	0.893476	0.952858	0.0953246	-0.55784	0.256188	0.931041	-0.323148	0.488877	0.411065	0.184606	0.460716	0.65028	-0.502099	0.936862	0.322408	0.949276	-0.458692	0.103125	0.41574	-0.578171	0.312062	0.875704	-0.349831	0.575413	0.230273	0.120954	0.569224	0.683911	0.65678	-0.51557	0.882239	0.250014	-0.0198519	0.264559	0.951906	-0.0868631	0.284074	0.475143	-0.478791
XXL-VLDL-TG	-0.0320704	-0.0943435	0.0840545	-0.112713	0.198043	-0.0166627	-0.262536	0.302558	-0.482699	-0.477271	0.911425	0.962903	-0.0749879	-0.573661	0.0395709	0.821569	-0.393528	0.28815	0.237348	0.0183885	0.273623	0.457852	-0.514998	0.854195	0.153406	0.94262	-0.518946	-0.0678502	0.19909	-0.592081	0.0879746	0.744784	-0.414485	0.379033	0.0654176	-0.0198858	0.385531	0.497704	0.494194	-0.536207	0.771131	0.0893913	-0.0487166	0.071558	0.987412	-0.219384	0.127521	0.282977	-0.507682
HDL-TG	-0.109426	-0.100195	0.0718104	-0.128888	0.193309	0.0700591	0.175373	0.330344	-0.145287	-0.328122	0.579071	0.759202	0.117303	-0.244151	0.172033	0.675751	0.00906036	0.300804	0.249057	0.223099	0.250656	0.48111	-0.270688	0.678959	0.371311	0.746748	-0.146984	0.129336	0.281786	-0.270165	0.21853	0.636942	-0.022418	0.381827	0.100795	0.121031	0.364605	0.520166	0.507484	-0.274178	0.620612	0.311852	0.0252215	0.139927	0.760881	0.175172	0.220785	0.29302	-0.144499
IDL-TG	-0.0184813	-0.0847742	0.11494	-0.0882257	0.139967	0.045949	0.102385	0.563992	-0.153338	-0.110072	0.44221	0.662755	0.32538	-0.219406	0.398262	0.705992	-0.0731587	0.489916	0.473881	0.182742	0.472942	0.679933	-0.145031	0.701275	0.583956	0.669006	-0.166712	0.326957	0.491019	-0.246908	0.440785	0.703076	-0.108822	0.549762	0.35087	0.0698131	0.558472	0.709963	0.679065	-0.158322	0.686568	0.518847	0.0577121	0.369111	0.63986	0.124161	0.45267	0.532382	-0.133733
LDL-TG	0.03508	-0.0946733	0.131763	-0.0791447	0.150678	0.0872753	0.0641263	0.605584	-0.270462	-0.155252	0.554019	0.718332	0.324201	-0.310116	0.452176	0.770989	-0.108788	0.575101	0.498038	0.26859	0.555578	0.709007	-0.238336	0.767518	0.52334	0.729166	-0.213994	0.325151	0.559857	-0.334602	0.498411	0.752998	-0.141632	0.634397	0.361548	0.1654	0.640189	0.734594	0.695884	-0.250196	0.752115	0.455595	0.0623202	0.425383	0.691892	0.126238	0.458169	0.583723	-0.226726
L-HDL-TG	-0.103396	-0.0172938	0.0713435	-0.0617469	0.10838	0.0851529	0.538614	0.183547	0.421017	-0.122051	0.0943908	0.334064	0.228783	0.307171	0.155758	0.251917	0.3839	0.100512	0.130553	0.107376	0.0722914	0.214565	0.271487	0.251421	0.414604	0.319453	0.312247	0.240003	0.168173	0.279762	0.176212	0.25405	0.348431	0.144946	0.0621242	-0.0252178	0.149012	0.226486	0.285356	0.271077	0.209915	0.390892	0.100535	0.0768312	0.342507	0.429188	0.186507	0.144519	0.402659
L-LDL-TG	0.0365472	-0.0910858	0.134786	-0.0692061	0.134245	0.0872668	0.114098	0.608403	-0.207355	-0.104473	0.457172	0.642475	0.368215	-0.244173	0.474715	0.71004	-0.0568906	0.569277	0.501069	0.275326	0.550776	0.697991	-0.172492	0.70427	0.561793	0.655395	-0.154	0.368326	0.566829	-0.269398	0.51658	0.702444	-0.090411	0.621286	0.378999	0.166875	0.627728	0.721385	0.684184	-0.184009	0.697894	0.49801	0.0723979	0.443561	0.613096	0.167786	0.485393	0.583991	-0.161951
L-VLDL-TG	-0.0484244	-0.094895	0.0348233	-0.142966	0.19742	0.0441135	-0.246352	0.482923	-0.578085	-0.373985	0.94743	0.91833	0.0705449	-0.612313	0.259272	0.929284	-0.381851	0.510896	0.4122	0.193555	0.486223	0.617411	-0.550537	0.931152	0.239195	0.918565	-0.504901	0.0798456	0.422188	-0.627617	0.313404	0.869638	-0.403336	0.591085	0.232823	0.153226	0.58088	0.640359	0.620815	-0.562885	0.881583	0.172542	-0.0405361	0.27898	0.92092	-0.140358	0.253385	0.478949	-0.547571
M-HDL-TG	-0.124683	-0.105176	0.0745105	-0.125619	0.189993	0.0709916	0.199252	0.280557	-0.146195	-0.339428	0.570137	0.745981	0.0894819	-0.243343	0.128979	0.641879	0.0450749	0.262159	0.203274	0.263347	0.203894	0.43568	-0.301218	0.647723	0.334442	0.730785	-0.128223	0.103867	0.238154	-0.268707	0.174097	0.599298	0.0160493	0.344159	0.0578564	0.169436	0.319192	0.476167	0.465068	-0.300883	0.586376	0.279004	0.0166072	0.102433	0.749723	0.200677	0.186208	0.240523	-0.145211
M-LDL-TG	0.0477031	-0.0962283	0.129821	-0.0822839	0.161615	0.0960027	0.0141442	0.595989	-0.341816	-0.197006	0.638524	0.768531	0.275498	-0.376256	0.435075	0.813011	-0.155346	0.584369	0.487448	0.278676	0.562988	0.708606	-0.307818	0.810117	0.46305	0.778976	-0.26721	0.276464	0.555972	-0.398649	0.485145	0.784494	-0.186084	0.647695	0.339983	0.183961	0.651012	0.734772	0.689448	-0.318522	0.78897	0.3924	0.0558259	0.411051	0.74292	0.0912875	0.420468	0.580071	-0.294136
M-VLDL-TG	-0.0340222	-0.0916939	0.0421945	-0.143362	0.184678	0.0797207	-0.18468	0.586774	-0.5495	-0.301159	0.893725	0.898001	0.176567	-0.569054	0.375335	0.962459	-0.332657	0.608917	0.516889	0.262769	0.5825	0.720092	-0.503665	0.953438	0.348589	0.906628	-0.450017	0.183961	0.532368	-0.58495	0.430179	0.922967	-0.356583	0.684015	0.342064	0.210745	0.67394	0.739367	0.713129	-0.512671	0.924244	0.280606	-0.0141489	0.386581	0.881996	-0.0671686	0.353373	0.582961	-0.499351
S-HDL-TG	-0.0688144	-0.136299	0.0565585	-0.149703	0.212572	0.0383515	-0.159844	0.37724	-0.541916	-0.409746	0.811601	0.898808	0.00205099	-0.613593	0.153955	0.847522	-0.304331	0.391368	0.288087	0.22837	0.343423	0.582204	-0.611068	0.851969	0.246352	0.89442	-0.48026	0.0100689	0.312175	-0.63365	0.20999	0.785778	-0.327166	0.479419	0.113173	0.170324	0.457003	0.633607	0.562283	-0.618426	0.79683	0.172229	-0.0301188	0.162251	0.891614	-0.0827429	0.197048	0.353058	-0.529825
S-LDL-TG	0.000194027	-0.0979491	0.103513	-0.114929	0.1925	0.0603026	-0.0927932	0.540835	-0.409281	-0.300378	0.799317	0.905947	0.16597	-0.468604	0.324425	0.895328	-0.262417	0.519479	0.449194	0.185164	0.500726	0.683772	-0.396902	0.901597	0.393491	0.906321	-0.381162	0.170261	0.469095	-0.490732	0.379061	0.850642	-0.292303	0.598622	0.280632	0.103486	0.604803	0.715945	0.684713	-0.411052	0.856602	0.320026	0.0198328	0.316612	0.894971	-0.0255578	0.343715	0.5237	-0.386183
S-VLDL-TG	-0.0520537	-0.0972574	0.0566056	-0.154803	0.202405	0.0546741	-0.157026	0.47339	-0.483127	-0.329257	0.838982	0.900105	0.0642996	-0.54311	0.24979	0.906983	-0.312683	0.472178	0.397287	0.186273	0.439475	0.652661	-0.494757	0.898265	0.306203	0.899304	-0.44568	0.0700531	0.406322	-0.562229	0.309469	0.859694	-0.339065	0.556596	0.2188	0.118179	0.544653	0.68863	0.636252	-0.502821	0.85183	0.229962	-0.013895	0.243989	0.89083	-0.0794241	0.243931	0.462879	-0.462207
VLDL-TG	-0.0471978	-0.102106	0.0560228	-0.144622	0.205556	0.0349587	-0.226348	0.46919	-0.547041	-0.394916	0.934682	0.959758	0.0545841	-0.603	0.2269	0.934947	-0.373521	0.476262	0.394816	0.164964	0.45078	0.627293	-0.543744	0.94247	0.267995	0.955646	-0.505638	0.0623939	0.39205	-0.621148	0.282676	0.874372	-0.397447	0.562716	0.212627	0.114277	0.556524	0.659625	0.633209	-0.55775	0.885652	0.196907	-0.0342019	0.243986	0.961789	-0.139044	0.250565	0.457482	-0.53029
XL-HDL-TG	-0.0509083	-0.032298	0.0840169	-0.0907362	0.140689	0.0626327	0.278539	0.444026	0.163093	-0.131842	0.355169	0.578457	0.302913	0.0622105	0.325052	0.562327	0.0893095	0.341703	0.372629	0.0374368	0.340866	0.492791	0.144969	0.563068	0.535139	0.573438	0.0445888	0.307968	0.38346	0.0333786	0.359525	0.560854	0.048854	0.396891	0.263849	-0.0978404	0.424857	0.505607	0.549522	0.128883	0.526797	0.487292	0.0830597	0.262402	0.577537	0.222006	0.35242	0.415692	0.155422
XL-VLDL-TG	-0.0568429	-0.11072	0.0474132	-0.145794	0.211904	0.0123574	-0.274008	0.404016	-0.585323	-0.436278	0.953443	0.961329	-0.0159339	-0.648591	0.154603	0.909506	-0.410723	0.418629	0.326863	0.137091	0.391516	0.571045	-0.597185	0.922372	0.197097	0.954102	-0.55148	-0.007562	0.324391	-0.666054	0.210198	0.837901	-0.432269	0.507525	0.142828	0.0958642	0.498842	0.608276	0.575324	-0.612335	0.857016	0.12599	-0.0524247	0.178658	0.970966	-0.188991	0.188883	0.391899	-0.57928
XS-VLDL-TG	-0.0497892	-0.0931092	0.089689	-0.123143	0.174012	0.0329629	-0.0215386	0.498637	-0.281691	-0.224066	0.601899	0.784158	0.177878	-0.36361	0.287608	0.794046	-0.193468	0.439093	0.417251	0.137666	0.413854	0.667227	-0.300003	0.788612	0.473295	0.782944	-0.307538	0.180395	0.411323	-0.389102	0.339161	0.772298	-0.226458	0.515435	0.267683	0.0391855	0.514999	0.707842	0.658401	-0.312217	0.754361	0.399233	0.0235122	0.26853	0.77005	0.00792553	0.339743	0.471436	-0.276383
Tyrosine	-0.145255	-0.0164545	-0.0210493	-0.050736	0.316763	0.0298796	0.0522043	0.0314066	-0.0344843	-0.117015	0.157346	0.169166	0.00694967	-0.0685004	0.00126122	0.137885	0.0169646	0.0297009	-0.000365748	0.0466927	0.0141023	0.0546364	-0.0869269	0.139287	0.0504104	0.154784	-0.0394129	0.0152602	0.0268307	-0.0781811	0.0142687	0.113707	0.00731759	0.0498529	-0.040771	0.019122	0.0393327	0.0623398	0.0673642	-0.0897752	0.110306	0.0396879	0.0779054	-0.0100984	0.197534	0.0434718	0.0210441	0.017631	-0.0439629
VLDL-C	0.0362365	-0.062254	0.0572766	-0.11009	0.0877816	0.103404	-0.0882414	0.917007	-0.345031	-0.0758936	0.556933	0.709279	0.614578	-0.324736	0.721464	0.903169	-0.252567	0.855104	0.886474	0.255358	0.860473	0.973515	-0.169664	0.893239	0.787162	0.738081	-0.27333	0.608252	0.821713	-0.342096	0.750741	0.950725	-0.28171	0.892566	0.778574	0.191003	0.91322	0.971204	0.988612	-0.189454	0.937526	0.738932	0.0481834	0.754886	0.649584	0.0262225	0.780513	0.900839	-0.269118
Valine	-0.00498964	0.00482067	0.121952	0.0651865	0.387565	0.126508	-0.110162	0.129105	-0.270927	-0.200229	0.388084	0.387177	-0.0273953	-0.309527	0.0300132	0.352828	-0.166382	0.138394	0.0759477	0.0645845	0.121869	0.199634	-0.301608	0.358226	0.0552178	0.374448	-0.252741	-0.0213897	0.10131	-0.320447	0.0554108	0.311141	-0.17732	0.176444	-0.00452366	0.041316	0.169031	0.220118	0.197147	-0.309394	0.321447	0.0247243	0.0616181	0.0361273	0.408426	-0.0792765	0.0546666	0.117883	-0.276571
[truncated: 119 more columns]

## Sheet: ST3
Supplementary Table 3. Spearman correlations between the 32 clinical biomarkers in the UK Biobank (n=67,488) Abbreviations: ALP, alkaline phosphatase; ALT, alanine aminotransferase; AST, aspartate aminotransferase; ApoA, apolipoprotein A; ApoB, apolipoprotein B; C, cholesterol; FI, frailty index; GGT, gamma glutamyltransferase; HbA1c, glycated hemoglobin; HDL, high-density lipoproteins; IGF, insu…
	ALT	Albumin	ALP	ApoA	ApoB	AST	CRP	Calcium	Total cholesterol	Creatinine	Cystatin C	Direct bilirubin	GGT	Glucose	HbA1c	HDL-C	IGF-1	LDL-C	Lipoprotein(a)	Phosphate	SHBG	Testosterone	Total bilirubin	Total protein	Triglycerides	Urate	Urea	Vitamin D	Creatinine (urine)	Microalbumin (urine)	Potassium (urine)	Sodium (urine)
ALT	1	0.146979	0.149258	-0.226394	0.117738	0.721092	0.170005	0.108258	0.00087199	0.179034	0.14126	0.114879	0.599718	0.122814	0.175591	-0.306514	-0.0611114	0.0445262	-0.0348665	-0.0794394	-0.36749	0.241931	0.0990782	0.152361	0.360173	0.360563	0.0450299	-0.0969363	0.117471	0.068152	0.0341534	0.13647
Albumin	0.146979	1	-0.044738	0.112498	0.115135	0.139944	-0.196613	0.484595	0.146246	0.0306996	-0.145704	0.117675	0.103501	0.011211	-0.0948327	0.0806464	0.137466	0.12337	-0.0429592	0.0812138	-0.102047	0.0855765	0.163388	0.468945	0.0557568	0.0519211	-0.0124477	0.0215444	-0.0328795	-0.0172338	-0.00694876	0.019306
ALP	0.149258	-0.044738	1	-0.0556409	0.0524148	0.128583	0.290652	0.062359	0.0285285	-0.0319547	0.199548	-0.0681697	0.212622	0.0748496	0.130965	-0.0785381	-0.0642771	0.0369459	0.0152989	-0.00448926	-0.0485321	-0.0487594	-0.0793771	0.109046	0.133586	0.0545865	0.0256126	-0.0878355	-0.041888	0.064526	-0.0521929	-0.0254874
ApoA	-0.226394	0.112498	-0.0556409	1	-0.0306076	-0.0603004	-0.189937	0.157716	0.313452	-0.256294	-0.223413	-0.0488496	-0.124267	-0.0300042	-0.134947	0.922782	-0.0369665	0.0907032	0.0131689	0.13791	0.351787	-0.263269	-0.025702	0.0680996	-0.327541	-0.259565	-0.0398723	0.0656219	-0.192905	-0.0550234	-0.0175583	-0.111579
ApoB	0.117738	0.115135	0.0524148	-0.0306076	1	0.0571412	0.107331	0.133407	0.877319	-0.0107544	0.0107376	-0.204959	0.127309	-0.0370345	-0.0502718	-0.0168637	-0.012673	0.954054	0.070062	-0.0131366	-0.0960002	0.0374102	0.0284998	0.148092	0.295045	0.118655	-0.0303439	-0.0766639	0.0421532	-0.0360081	0.0462597	0.0486094
AST	0.721092	0.139944	0.128583	-0.0603004	0.0571412	1	0.0947869	0.124776	0.0123192	0.173161	0.143516	0.154986	0.461696	0.0719948	0.111414	-0.121001	-0.142681	0.0156131	-0.0281578	-0.0406394	-0.1558	0.216244	0.138284	0.20059	0.206029	0.298919	0.0548046	-0.015405	0.0486144	0.0734889	0.0134763	0.0449437
CRP	0.170005	-0.196613	0.290652	-0.189937	0.107331	0.0947869	1	-0.0393749	0.00245523	0.0348933	0.29107	-0.100945	0.288632	0.0903843	0.209878	-0.23191	-0.219223	0.0517019	0.0224246	-0.0426736	-0.223865	-0.0509238	-0.132967	0.0986647	0.213937	0.229268	0.0179465	-0.09105	0.0307908	0.115973	-0.0381734	0.0175783
Calcium	0.108258	0.484595	0.062359	0.157716	0.133407	0.124776	-0.0393749	1	0.174984	0.0187463	0.0355212	0.0223979	0.103716	0.118187	0.049321	0.123849	0.0647654	0.143234	-0.00837102	0.192112	-0.0350217	-0.0518454	0.0586598	0.482857	0.090963	0.0818637	0.061083	0.0779026	-0.0983559	0.0194593	-0.0600679	-0.0524685
Total cholesterol	0.00087199	0.146246	0.0285285	0.313452	0.877319	0.0123192	0.00245523	0.174984	1	-0.108847	-0.0955887	-0.243733	0.0438372	-0.0708847	-0.123647	0.334639	0.00595284	0.949629	0.0633575	0.0536699	0.0450274	-0.0788341	-0.0136162	0.144938	0.175069	-0.017628	-0.0426249	-0.0566068	-0.026208	-0.0693246	0.032714	0.00225826
Creatinine	0.179034	0.0306996	-0.0319547	-0.256294	-0.0107544	0.173161	0.0348933	0.0187463	-0.108847	1	0.521638	0.188241	0.182768	0.00665407	0.0512345	-0.284345	0.101526	-0.0482587	0.00419896	-0.0951965	-0.257604	0.490276	0.172563	0.0343005	0.182606	0.507732	0.398233	0.0698455	0.283875	0.0628163	0.0529677	0.0524838
Cystatin C	0.14126	-0.145704	0.199548	-0.223413	0.0107376	0.143516	0.29107	0.0355212	-0.0955887	0.521638	1	0.0661011	0.198617	0.0339371	0.206645	-0.296164	-0.0859679	-0.0425176	0.0114849	-0.00378317	-0.121365	0.1818	0.0383261	0.038809	0.246831	0.414448	0.310667	-0.0302355	0.105825	0.138432	-0.0134344	-0.0358221
Direct bilirubin	0.114879	0.117675	-0.0681697	-0.0488496	-0.204959	0.154986	-0.100945	0.0223979	-0.243733	0.188241	0.0661011	1	0.11195	0.0137211	-0.108992	-0.0521115	0.00830449	-0.226068	-0.0263063	-0.110734	-0.0212949	0.278251	0.887108	0.0462745	-0.138651	0.147038	-0.00374012	0.0562406	0.102112	0.0310907	0.0346824	-0.00073407
GGT	0.599718	0.103501	0.212622	-0.124267	0.127309	0.461696	0.288632	0.103716	0.0438372	0.182768	0.198617	0.11195	1	0.14377	0.19816	-0.220488	-0.103344	0.0589573	-0.0347207	-0.0767903	-0.328106	0.267926	0.0785836	0.166241	0.372014	0.394935	0.040692	-0.0879929	0.0804355	0.112137	0.0161238	0.088094
Glucose	0.122814	0.011211	0.0748496	-0.0300042	-0.0370345	0.0719948	0.0903843	0.118187	-0.0708847	0.00665407	0.0339371	0.0137211	0.14377	1	0.32898	-0.0731655	-0.0832981	-0.0728734	-0.0141633	-0.106105	-0.119702	-0.0176818	-0.013975	0.056975	0.118358	0.087483	0.0485274	-0.058989	-0.0351383	0.0945222	-0.0264314	-0.0453971
HbA1c	0.175591	-0.0948327	0.130965	-0.134947	-0.0502718	0.111414	0.209878	0.049321	-0.123647	0.0512345	0.206645	-0.108992	0.19816	0.32898	1	-0.187386	-0.125223	-0.107764	0.00399414	0.0451495	-0.196902	-0.0113678	-0.152788	0.0421118	0.192725	0.135502	0.109031	-0.0598357	-0.0408795	0.117072	-0.0503648	0.0100041
HDL-C	-0.306514	0.0806464	-0.0785381	0.922782	-0.0168637	-0.121001	-0.23191	0.123849	0.334639	-0.284345	-0.296164	-0.0521115	-0.220488	-0.0731655	-0.187386	1	-0.00110578	0.124224	0.0265911	0.140939	0.41921	-0.281926	-0.0284882	0.0393075	-0.514116	-0.340804	-0.0653506	0.0861134	-0.19005	-0.0846141	-0.011513	-0.140082
IGF-1	-0.0611114	0.137466	-0.0642771	-0.0369665	-0.012673	-0.142681	-0.219223	0.0647654	0.00595284	0.101526	-0.0859679	0.00830449	-0.103344	-0.0832981	-0.125223	-0.00110578	1	0.0142314	0.0306021	0.0434998	-0.150414	0.0747125	0.0430495	0.0160266	-0.0367388	-0.0467687	0.0396248	0.0756595	0.0397092	-0.0424668	-0.00361567	0.000995132
LDL-C	0.0445262	0.12337	0.0369459	0.0907032	0.954054	0.0156131	0.0517019	0.143234	0.949629	-0.0482587	-0.0425176	-0.226068	0.0589573	-0.0728734	-0.107764	0.124224	0.0142314	1	0.0719456	0.0142449	-0.024853	-0.00319902	0.0129072	0.146459	0.214984	0.0396039	-0.0378964	-0.0615907	0.0208877	-0.066317	0.0425226	0.034035
Lipoprotein(a)	-0.0348665	-0.0429592	0.0152989	0.0131689	0.070062	-0.0281578	0.0224246	-0.00837102	0.0633575	0.00419896	0.0114849	-0.0263063	-0.0347207	-0.0141633	0.00399414	0.0265911	0.0306021	0.0719456	1	0.0187982	0.0175028	-0.0168756	-0.00833849	-0.00530996	-0.0534884	-0.0109724	0.0170792	0.0157525	-0.0116533	-0.0120142	-0.00145717	-0.0247879
Phosphate	-0.0794394	0.0812138	-0.00448926	0.13791	-0.0131366	-0.0406394	-0.0426736	0.192112	0.0536699	-0.0951965	-0.00378317	-0.110734	-0.0767903	-0.106105	0.0451495	0.140939	0.0434998	0.0142449	0.0187982	1	0.0765375	-0.217299	-0.0974472	0.0755434	-0.0299837	-0.109762	0.0751757	0.053175	-0.0949085	-0.0334057	0.0153793	-0.149357
SHBG	-0.36749	-0.102047	-0.0485321	0.351787	-0.0960002	-0.1558	-0.223865	-0.0350217	0.0450274	-0.257604	-0.121365	-0.0212949	-0.328106	-0.119702	-0.196902	0.41921	-0.150414	-0.024853	0.0175028	0.0765375	1	-0.131345	-0.0285405	-0.0714839	-0.43001	-0.423932	-0.0960402	0.0952081	-0.181152	-0.0581296	-0.0720411	-0.17232
Testosterone	0.241931	0.0855765	-0.0487594	-0.263269	0.0374102	0.216244	-0.0509238	-0.0518454	-0.0788341	0.490276	0.1818	0.278251	0.267926	-0.0176818	-0.0113678	-0.281926	0.0747125	-0.00319902	-0.0168756	-0.217299	-0.131345	1	0.258529	0.0608342	0.108641	0.373061	0.0709633	0.0166926	0.219135	0.0256045	0.0474075	0.158487
Total bilirubin	0.0990782	0.163388	-0.0793771	-0.025702	0.0284998	0.138284	-0.132967	0.0586598	-0.0136162	0.172563	0.0383261	0.887108	0.0785836	-0.013975	-0.152788	-0.0284882	0.0430495	0.0129072	-0.00833849	-0.0974472	-0.0285405	0.258529	1	0.064138	-0.0465737	0.141446	-0.00685322	0.0601141	0.0913857	0.00690343	0.0432322	-0.0111438
Total protein	0.152361	0.468945	0.109046	0.0680996	0.148092	0.20059	0.0986647	0.482857	0.144938	0.0343005	0.038809	0.0462745	0.166241	0.056975	0.0421118	0.0393075	0.0160266	0.146459	-0.00530996	0.0755434	-0.0714839	0.0608342	0.064138	1	0.0563936	0.136597	-0.0149421	-0.0142565	-0.074999	0.0704479	-0.0600847	-0.0148592
Triglycerides	0.360173	0.0557568	0.133586	-0.327541	0.295045	0.206029	0.213937	0.090963	0.175069	0.182606	0.246831	-0.138651	0.372014	0.118358	0.192725	-0.514116	-0.0367388	0.214984	-0.0534884	-0.0299837	-0.43001	0.108641	-0.0465737	0.0563936	1	0.360921	0.0936336	-0.160231	0.104967	0.0730994	0.0114019	0.111228
Urate	0.360563	0.0519211	0.0545865	-0.259565	0.118655	0.298919	0.229268	0.0818637	-0.017628	0.507732	0.414448	0.147038	0.394935	0.087483	0.135502	-0.340804	-0.0467687	0.0396039	-0.0109724	-0.109762	-0.423932	0.373061	0.141446	0.136597	0.360921	1	0.243348	-0.0331026	0.207178	0.10711	0.0706457	0.080302
Urea	0.0450299	-0.0124477	0.0256126	-0.0398723	-0.0303439	0.0548046	0.0179465	0.061083	-0.0426249	0.398233	0.310667	-0.00374012	0.040692	0.0485274	0.109031	-0.0653506	0.0396248	-0.0378964	0.0170792	0.0751757	-0.0960402	0.0709633	-0.00685322	-0.0149421	0.0936336	0.243348	1	0.122106	0.105945	0.0668388	0.118067	0.056056
Vitamin D	-0.0969363	0.0215444	-0.0878355	0.0656219	-0.0766639	-0.015405	-0.09105	0.0779026	-0.0566068	0.0698455	-0.0302355	0.0562406	-0.0879929	-0.058989	-0.0598357	0.0861134	0.0756595	-0.0615907	0.0157525	0.053175	0.0952081	0.0166926	0.0601141	-0.0142565	-0.160231	-0.0331026	0.122106	1	-0.0265897	-0.0600577	0.0318867	-0.0617549
Creatinine (urine)	0.117471	-0.0328795	-0.041888	-0.192905	0.0421532	0.0486144	0.0307908	-0.0983559	-0.026208	0.283875	0.105825	0.102112	0.0804355	-0.0351383	-0.0408795	-0.19005	0.0397092	0.0208877	-0.0116533	-0.0949085	-0.181152	0.219135	0.0913857	-0.074999	0.104967	0.207178	0.105945	-0.0265897	1	0.0487742	0.631948	0.262436
Microalbumin (urine)	0.068152	-0.0172338	0.064526	-0.0550234	-0.0360081	0.0734889	0.115973	0.0194593	-0.0693246	0.0628163	0.138432	0.0310907	0.112137	0.0945222	0.117072	-0.0846141	-0.0424668	-0.066317	-0.0120142	-0.0334057	-0.0581296	0.0256045	0.00690343	0.0704479	0.0730994	0.10711	0.0668388	-0.0600577	0.0487742	1	-0.0165693	-0.0565415
Potassium (urine)	0.0341534	-0.00694876	-0.0521929	-0.0175583	0.0462597	0.0134763	-0.0381734	-0.0600679	0.032714	0.0529677	-0.0134344	0.0346824	0.0161238	-0.0264314	-0.0503648	-0.011513	-0.00361567	0.0425226	-0.00145717	0.0153793	-0.0720411	0.0474075	0.0432322	-0.0600847	0.0114019	0.0706457	0.118067	0.0318867	0.631948	-0.0165693	1	0.17844
Sodium (urine)	0.13647	0.019306	-0.0254874	-0.111579	0.0486094	0.0449437	0.0175783	-0.0524685	0.00225826	0.0524838	-0.0358221	-0.00073407	0.088094	-0.0453971	0.0100041	-0.140082	0.000995132	0.034035	-0.0247879	-0.149357	-0.17232	0.158487	-0.0111438	-0.0148592	0.111228	0.080302	0.056056	-0.0617549	0.262436	-0.0565415	0.17844	1

## Sheet: ST4
Supplementary Table 4. List of the deficit items included for construction of the frailty index in the UK Biobank, TwinGene, and Health 2000
Category	Deficit item	UK Biobank (49-item FI)		TwinGene (44-item FI)		Health 2000 (38-item FI)
Sensory	Glaucoma	Yes		-		Yes
	Cataracts	Yes		-		-
	Vision	-		Yes		-
	Macular Degeneration	-		-		Yes
	Hearing	Yes		Yes		Yes
	Buzzing in ears	-		Yes		-
Cranial	Migraine	Yes		Yes		-
	Dizziness	-		Yes		Yes
	Dental problems (ulcers, painful gums, bleeding gums, loose teeth, toothache, dentures)	Yes		-		-
Mental	Self-rated general health	Yes		Yes		Yes
	Fatigue	Yes		-		-
	Insomnia	Yes		-		Yes
	Feeling depressed	Yes		Yes		Yes
	Self-described nervous personality	Yes		-		-
	Severe anxiety/ panic attacks	Yes		-		-
	Feeling lonely	Yes		Yes		-
	Feeling happy	-		Yes		-
	Sense of misery	Yes		-		-
	Health status prevents from doing things normally would like to do	-		Yes		-
	Appetite	-		-		Yes
	Quality of life	-		-		Yes
	Active and energetic	-		-		Yes
	Satisfied with daily routines	-		-		Yes
	Hopeful future	-		-		Yes
Infirmity/ functional abilities	Long-standing illness or disability	Yes		-		Yes
	Falls in last year	Yes		-		-
	Fractures/ broken bones	Yes		-		-
	Physical handicap	-		Yes		-
	Mobility	-		-		Yes
	Hand grip strength	-		-		Yes
	Able to bathe and dress	-		-		Yes
	Able to climb several flights of stairs	-		-		Yes
	Able to cut toenails	-		-		Yes
	Able to do heavy cleaning work	-		-		Yes
	Able to lift groceries	-		-		Yes
	Able to run 0.5km	-		-		Yes
	Able to walk 0.5km	-		-		Yes
Cardiometabolic	Diabetes	Yes		Yes		Yes
	Heart attack/ myocardial infarction	Yes		Yes		Yes
	Heart failure	-		Yes		-
	Angina	Yes		Yes		-
	Stroke	Yes		Yes		Yes
	High blood pressure	Yes		Yes		Yes
	Irregular cardiac rhythm/ atrial fibrillation	-		Yes		Yes
	Hypothyroidism	Yes		-		-
	Deep-vein thrombosis	Yes		Yes		-
	Lipid disorder (e.g. high cholesterol, high triglycerides)	Yes		Yes		Yes
	TIA attacks (temporary weakness, paralysis or reduction of sensibility)	-		Yes		-
	Vascular spasm in legs (intermittent claudication)	-		Yes		Yes
Respiratory	Wheezing	Yes		-		-
	Pneumonia	Yes		-		-
	Chronic lung disease (incl. chronic bronchitis/ emphysema)	Yes		Yes		Yes
	Asthma	Yes		Yes		-
	Recurrent periods of coughing	-		Yes		-
Musculoskeletal	Rheumatoid arthritis	Yes		Yes		Yes
	Osteoarthritis	Yes		-		Yes
	Osteoporosis	Yes		Yes		-
	Gout	Yes		Yes		-
Immunological	Hay fever, allergic rhinitis or eczema	Yes		Yes		-
	Psoriasis	Yes		-		-
	Serious infections per year (other than respiratory)	-		Yes		-
	Crohn's disease or ulcerative colitis	-		Yes		-
Cancer	Any cancer diagnosis (self-reported)	Yes		Yes		Yes
	Multiple cancers (self-reported)	Yes		-		-
Pain	Chest pain	Yes		-		-
	Head and/or neck pain	Yes		Yes		-
	Back pain	Yes		Yes		Yes
	Stomach/abdominal pain	Yes		-		-
	Hip pain	Yes		Yes		-
	Knee pain	Yes		Yes		-
	Whole-body pain	Yes		-		Yes
	Facial pain	Yes		-		-
	Sciatica	Yes		Yes		-
Gastrointestinal	Gastric reflux	Yes		-		-
	Hiatus hernia	Yes		-		-
	Gall bladder problem, including gall stones	Yes		Yes		-
	Diverticulitis	Yes		-		-
	Stomach or intestine problems	-		Yes		Yes
Other	Glandular diseases (excl. goiter)	-		Yes		-
	Goiter	-		Yes		-
	Kidney disease	-		Yes		-
	Liver disease (e.g. cirrhosis)	-		Yes		-
	Recurring urinary tract problems	-		Yes		-
	Neurological symptoms	-		-		Yes
	Dementia	-		-		Yes

## Sheet: ST5
Supplementary Table 5. List of the five criteria for construction of the frailty phenotype in the UK Biobank Note: The total frailty phenotype (FP) score was calculated as the number of frailty criteria presence in an individual (ranging from 0 to 5). Individuals with missing data on any of the five items were excluded.
Frailty criteria	Item	Scoring
Weight loss	Self-reported question: “Compared with one year ago, has your weight changed?”	Yes, lost weight=1; other=0
Exhaustion	Self-reported question: “Over the past two weeks, how often have you felt tired or had little energy?”	More than half the days or nearly every day=1; other=0
Slowness	Self-reported question: “How would you describe your usual walking pace?”	Slow=1; other=0
Low physical activity	Physical activity questionnaire, categorized into 4 levels:	None or light activity with a frequency of once per week or less=1; medium or heavy activity, or light activity more than once per week=0
	(i) none – no physical activity in the last 4 weeks
	(ii) low – light DIY activity (e.g., pruning, watering the lawn) only in the last 4 weeks
	(iii) medium – heavy DIY activity (e.g., weeding, lawn mowing, carpentry and digging), walking for pleasure, or other exercises in the last 4 weeks
	(iv) high – strenuous sports in the last 4 weeks
Weakness	Measured grip strength, stratified by sex and body mass index (BMI)	Women & BMI ≤23: ≤17 kg=1; >17 kg=0
		Women & BMI >23–26: ≤17.3 kg=1; >17.3 kg=0
		Women & BMI >26–29: ≤18 kg=1; >18 kg=0
		Women & BMI >29: ≤21 kg=1; >21 kg=0
		Men & BMI ≤24: ≤29 kg=1; >29 kg=0
		Men & BMI >24–26: ≤30 kg=1; >30 kg=0
		Men & BMI >26–28: ≤30 kg=1; >30 kg=0
		Men & BMI >28: ≤32 kg=1; <32 kg=0

## Sheet: ST6
Supplementary Table 6. Observational estimates between the 168 NMR metabolomic biomarkers and frailty in the UK Biobank (n=90,573) Notes: Bolded are the 41 "identified" biomarkers (i.e., with strongest evidence of an association with frailty in UK Biobank), which are those significant (p<.00025) in multivariable-adjusted linear regression models and had non-zero coefficients in LASSO models. β re…
NMR metabolomic biomarkers	Main analysis: association between biomarkers and FI in UKB (n = 90,573)											Sensitivity analysis: association between biomarkers and FP in UKB (n = 89,664)										Sensitivity analysis: association between biomarkers and FI in UKB after excluding outliers outside 5 IQR from median (n = 89,525)
	Linear regression of FI on each biomarker, adjusted for age and sex					Linear regression of FI on each biomarker, adjusted for age, sex, assessment center, BMI, smoking, alcohol, education, deprivation index					LASSO linear regression model including 168 biomarkers, age, sex	Linear regression of FP on each biomarker, adjusted for age and sex					Linear regression of FP on each biomarker, adjusted for age, sex, assessment center, BMI, smoking, alcohol, education, deprivation index					Linear regression of FI on each biomarker, adjusted for age and sex					Linear regression of FI on each biomarker, adjusted for age, sex, assessment center, BMI, smoking, alcohol, education, deprivation index
	β per 1-SD increase	SE	p	Significant at p<.00025 (Bonferroni-corrected)	R2	β per 1-SD increase	SE	p	Significant at p<.00025 (Bonferroni-corrected)	R2	β per 1-SD increase	β per 1-SD increase	SE	p	Significant at p<.00025 (Bonferroni-corrected)	R2	β per 1-SD increase	SE	p	Significant at p<.00025 (Bonferroni-corrected)	R2	β per 1-SD increase	SE	p	Significant at p<.00025 (Bonferroni-corrected)	R2	β per 1-SD increase	SE	p	Significant at p<.00025 (Bonferroni-corrected)	R2
XL-HDL-CE	-1.61264	0.0261471	0	Yes	0.0610087	-0.733971	0.0275525	9.82708e-156	Yes	0.148733	0	-0.133611	0.00294336	0	Yes	0.0291568	-0.028367	0.00309716	5.34454e-20	Yes	0.120145	-1.63153	0.0272254	0	Yes	0.0609196	-0.749465	0.028757	3.80218e-149	Yes	0.145627
XL-HDL-C	-1.60017	0.0260397	0	Yes	0.0607333	-0.746724	0.0272856	3.26605e-164	Yes	0.149105	0	-0.129001	0.0029329	0	Yes	0.0278213	-0.0268024	0.00306791	2.44869e-18	Yes	0.12007	-1.62249	0.0271332	0	Yes	0.0607578	-0.76493	0.0285016	5.3061e-158	Yes	0.146036
XL-HDL-P	-1.53409	0.0261193	0	Yes	0.0574711	-0.704489	0.0271107	2.57952e-148	Yes	0.148406	0	-0.125836	0.00293805	0	Yes	0.0267565	-0.0276631	0.00304676	1.11229e-19	Yes	0.120131	-1.56423	0.0272036	0	Yes	0.0579414	-0.729757	0.0283175	6.924e-146	Yes	0.145477
IDL-C	-1.44919	0.0247697	0	Yes	0.0572037	-1.12642	0.0237337	0	Yes	0.163121	0	-0.103403	0.00279845	1.26506e-296	Yes	0.0217408	-0.0689743	0.00268587	6.59551e-145	Yes	0.12583	-1.40129	0.0254582	0	Yes	0.055031	-1.10208	0.0244064	0	Yes	0.158962
IDL-CE	-1.44577	0.0247827	0	Yes	0.0570061	-1.12395	0.0237534	0	Yes	0.162997	-1.12065	-0.104457	0.00279921	1.88242e-302	Yes	0.0220334	-0.0698893	0.00268764	1.62244e-148	Yes	0.125994	-1.39782	0.0254617	0	Yes	0.0548642	-1.0999	0.0244169	0	Yes	0.158867
XL-HDL-FC	-1.48236	0.0255497	0	Yes	0.0566333	-0.751026	0.0260787	1.53761e-181	Yes	0.149867	0.015976	-0.106372	0.00288058	2.89439e-296	Yes	0.0217228	-0.0200046	0.00293393	9.26724e-12	Yes	0.119774	-1.51276	0.0266697	0	Yes	0.0570075	-0.776241	0.0272907	3.98997e-177	Yes	0.146919
Glycoprotein acetyls	1.39527	0.0241224	0	Yes	0.0564267	0.56449	0.0250624	5.04701e-112	Yes	0.146809	0.790575	0.128409	0.00271185	0	Yes	0.0310742	0.0359621	0.0028164	2.64157e-37	Yes	0.120932	1.36176	0.0248051	0	Yes	0.0548636	0.543445	0.0257826	2.26343e-98	Yes	0.14328
IDL-FC	-1.42389	0.0247225	0	Yes	0.0561407	-1.1056	0.0236547	0	Yes	0.162497	-0.062125	-0.0979246	0.00279337	2.05783e-267	Yes	0.0202731	-0.0647013	0.00267691	1.20145e-128	Yes	0.125091	-1.37724	0.0254359	0	Yes	0.0539963	-1.08115	0.0243532	0	Yes	0.158303
XL-HDL-L	-1.49078	0.0261941	0	Yes	0.0553551	-0.642573	0.0272625	1.86641e-122	Yes	0.147268	0	-0.121727	0.00294497	0	Yes	0.0254154	-0.0210875	0.00306236	5.77424e-12	Yes	0.119783	-1.5156	0.0272576	0	Yes	0.0556848	-0.663213	0.0284459	7.4614e-120	Yes	0.144274
L-HDL-CE	-1.50164	0.0265211	0	Yes	0.055021	-0.55842	0.0282354	7.18533e-87	Yes	0.145701	0	-0.139972	0.00297335	0	Yes	0.0307999	-0.0284223	0.00316885	3.04161e-19	Yes	0.120111	-1.5057	0.0275542	0	Yes	0.0545707	-0.561489	0.0293804	3.02848e-81	Yes	0.142488
L-HDL-C	-1.49637	0.0265751	0	Yes	0.0546643	-0.560011	0.0282243	2.0205e-87	Yes	0.145725	0	-0.139169	0.00297936	0	Yes	0.0304392	-0.0283694	0.00316762	3.42788e-19	Yes	0.120109	-1.50258	0.0276115	0	Yes	0.0543099	-0.565064	0.0293716	2.6387e-82	Yes	0.142537
L-LDL-FC	-1.348	0.0243829	0	Yes	0.053512	-1.04196	0.0233018	0	Yes	0.160795	0	-0.0982924	0.00275122	1.37341e-277	Yes	0.0207846	-0.0664592	0.00263409	5.83591e-140	Yes	0.125605	-1.29707	0.0250958	0	Yes	0.051234	-1.0139	0.0239977	0	Yes	0.156503
L-HDL-P	-1.46511	0.0267199	0	Yes	0.0530079	-0.538044	0.0282634	1.22447e-80	Yes	0.145426	0	-0.138948	0.00299335	0	Yes	0.0301518	-0.0297181	0.00317136	7.36179e-21	Yes	0.120184	-1.47441	0.0277511	0	Yes	0.0528426	-0.546421	0.0294026	6.14435e-77	Yes	0.142289
L-HDL-FC	-1.4603	0.0267276	0	Yes	0.0527909	-0.556944	0.028088	2.60979e-87	Yes	0.14572	0	-0.134717	0.00299598	0	Yes	0.0287474	-0.0277567	0.00315227	1.32781e-18	Yes	0.120082	-1.47386	0.0277731	0	Yes	0.0527728	-0.568682	0.029238	4.43037e-84	Yes	0.142619
XL-HDL-PL	-1.4129	0.0262642	0	Yes	0.0518671	-0.563504	0.0272568	9.94962e-95	Yes	0.146047	0	-0.116416	0.0029496	0	Yes	0.0238047	-0.0161078	0.00305989	1.41134e-07	Yes	0.119587	-1.43591	0.0272986	0	Yes	0.0522488	-0.582873	0.0284063	2.44868e-93	Yes	0.143048
Total-CE	-1.32995	0.0248665	0	Yes	0.0515275	-0.99165	0.0239282	0	Yes	0.158187	0	-0.107351	0.00279918	3.4E-319	Yes	0.0228735	-0.0697098	0.0026997	1.7919e-146	Yes	0.125901	-1.29054	0.0256174	0	Yes	0.0498129	-0.972928	0.0246604	0	Yes	0.154279
IDL-L	-1.31632	0.0248334	0	Yes	0.0510109	-1.05403	0.0236852	0	Yes	0.160619	0	-0.0920932	0.00280037	8.89348e-236	Yes	0.0186812	-0.0644828	0.00267731	9.30668e-128	Yes	0.12505	-1.27548	0.0255005	0	Yes	0.0494273	-1.0344	0.0243472	0	Yes	0.156697
L-HDL-L	-1.38612	0.0267733	0	Yes	0.0496955	-0.469792	0.0281799	2.64205e-62	Yes	0.144618	0	-0.133997	0.0029965	0	Yes	0.0285114	-0.0263335	0.00316082	8.11439e-17	Yes	0.120002	-1.39502	0.0278018	0	Yes	0.0495982	-0.477701	0.0293078	1.22587e-59	Yes	0.141488
Total-C	-1.28057	0.0248062	0	Yes	0.049538	-0.979898	0.0237728	0	Yes	0.158016	0	-0.10126	0.00279175	5.50211e-286	Yes	0.0212065	-0.0682533	0.00268217	2.4821e-142	Yes	0.125713	-1.24217	0.0255276	0	Yes	0.0479946	-0.961884	0.0244808	0	Yes	0.154154
LDL-FC	-1.24209	0.0242675	0	Yes	0.0490767	-0.995148	0.0230821	0	Yes	0.159495	0	-0.0892562	0.00273488	2.91454e-232	Yes	0.0185042	-0.0644041	0.00260768	3.22736e-134	Yes	0.125344	-1.19071	0.0249496	0	Yes	0.0470278	-0.966187	0.0237542	0	Yes	0.155233
IDL-PL	-1.27378	0.0248881	0	Yes	0.0490738	-1.01877	0.0236975	0	Yes	0.159397	0	-0.0857979	0.00280579	2.64183e-204	Yes	0.0170952	-0.059548	0.00267791	3.02819e-109	Yes	0.124208	-1.23595	0.0255513	0	Yes	0.0476944	-1.00004	0.0243595	0	Yes	0.155534
HDL particle size	-1.3545	0.026713	0	Yes	0.04858	-0.428013	0.0280292	1.40736e-52	Yes	0.144189	-1.64568	-0.123368	0.00299347	0	Yes	0.0253083	-0.0148489	0.00314427	2.3329e-06	Yes	0.119533	-1.35718	0.0275211	0	Yes	0.0486806	-0.437606	0.0289283	1.25053e-51	Yes	0.141117
HDL-C	-1.32149	0.0266125	0	Yes	0.0475035	-0.488597	0.0278699	1.07801e-68	Yes	0.144899	0	-0.140796	0.0029719	0	Yes	0.031099	-0.0432985	0.00312488	1.29874e-43	Yes	0.121219	-1.31479	0.0276777	0	Yes	0.046802	-0.483654	0.0289905	2.18318e-62	Yes	0.141615
HDL-CE	-1.30951	0.0265115	0	Yes	0.047237	-0.471277	0.0278007	2.34826e-64	Yes	0.144708	0	-0.140471	0.00296011	0	Yes	0.0311778	-0.0426165	0.00311689	1.63163e-42	Yes	0.121169	-1.29808	0.027565	0	Yes	0.0463834	-0.462284	0.0289064	1.74968e-57	Yes	0.141388
HDL-FC	-1.30744	0.0268348	0	Yes	0.046561	-0.521593	0.0277612	1.3305e-78	Yes	0.145336	0	-0.135919	0.00299825	0	Yes	0.0290981	-0.0432693	0.00311339	7.26451e-44	Yes	0.12123	-1.31798	0.0279366	0	Yes	0.0464704	-0.531334	0.0289237	3.18403e-75	Yes	0.142209
Sphingomyelins	-1.25243	0.0257498	0	Yes	0.0464777	-0.858266	0.0250188	3.15441e-256	Yes	0.153141	0.888605	-0.102741	0.00289262	2.10372e-274	Yes	0.0206245	-0.0563549	0.00281765	8.55082e-89	Yes	0.123277	-1.22364	0.0266661	0	Yes	0.0451789	-0.846114	0.0259073	1.63706e-232	Yes	0.149469
M-VLDL-CE	-1.15878	0.0242989	0	Yes	0.0455379	-0.999465	0.0230177	0	Yes	0.159742	-0.00701689	-0.0688319	0.00273926	7.48263e-139	Yes	0.0137896	-0.0554563	0.00260265	1.72909e-100	Yes	0.123809	-1.11251	0.0248969	0	Yes	0.0440037	-0.972273	0.0236201	0	Yes	0.155622
L-HDL-PL	-1.2735	0.0268675	0	Yes	0.0452551	-0.383219	0.0280544	1.94682e-42	Yes	0.143742	0	-0.127862	0.00300302	0	Yes	0.0265273	-0.0236764	0.00314543	5.23215e-14	Yes	0.119875	-1.2818	0.0278829	0	Yes	0.0452614	-0.391019	0.0291545	5.66224e-41	Yes	0.140624
Unsaturation	-1.18291	0.0250243	0	Yes	0.0451294	-0.436377	0.0251889	3.98525e-67	Yes	0.14483	-0.0729435	-0.119778	0.00279894	0	Yes	0.0267239	-0.039655	0.00282488	1.02221e-44	Yes	0.121269	-1.14555	0.0257943	0	Yes	0.0437401	-0.407404	0.0259966	2.83463e-55	Yes	0.141286
XS-VLDL-CE	-1.16365	0.0249883	0	Yes	0.0444505	-0.968888	0.0236998	0	Yes	0.157758	-1.70597	-0.0707487	0.00281376	5.01718e-139	Yes	0.0137984	-0.0518357	0.00267657	2.20555e-83	Yes	0.12303	-1.13278	0.0255865	0	Yes	0.0436074	-0.954578	0.0243085	0	Yes	0.154137
L-LDL-C	-1.12094	0.0243551	0	Yes	0.0439322	-0.918565	0.023114	0	Yes	0.156903	0	-0.0835926	0.00273887	1.53117e-203	Yes	0.0170567	-0.0632285	0.00260729	1.72661e-129	Yes	0.125129	-1.07687	0.02502	0	Yes	0.0424433	-0.894604	0.0237769	2.86736e-307	Yes	0.152901
Total-FC	-1.13424	0.0246595	0	Yes	0.0439048	-0.935289	0.0234338	0	Yes	0.15703	0	-0.0843396	0.00277262	3.34533e-202	Yes	0.0169892	-0.0636108	0.00264324	1.48236e-127	Yes	0.125041	-1.10068	0.0253168	0	Yes	0.0428517	-0.919969	0.0240917	2.3E-316	Yes	0.153317
S-LDL-FC	-1.09109	0.0241388	0	Yes	0.0431563	-0.926787	0.0228491	0	Yes	0.157516	0	-0.0720896	0.00271713	1.66413e-154	Yes	0.014581	-0.0572694	0.00257999	7.21299e-109	Yes	0.124191	-1.04303	0.0247741	0	Yes	0.0415766	-0.897827	0.0234855	4.6E-317	Yes	0.153349
Size-specific LDL-C	-1.08111	0.0242581	0	Yes	0.0425681	-0.952885	0.0229457	0	Yes	0.158252	0	-0.0738779	0.00272906	9.67564e-161	Yes	0.0148961	-0.062316	0.00259068	1.95667e-127	Yes	0.125036	-1.03217	0.0248837	0	Yes	0.0410118	-0.925007	0.0235761	0	Yes	0.154111
S-HDL-TG	1.08669	0.0246779	0	Yes	0.0420804	0.407719	0.0248698	2.58316e-60	Yes	0.14453	0	0.0816668	0.00277127	5.81277e-190	Yes	0.0163717	0.00467719	0.00279309	0.0940245	No	0.119339	1.06802	0.0257866	0	Yes	0.0409559	0.385043	0.0260224	1.77542e-49	Yes	0.141017
L-LDL-PL	-1.06528	0.0243234	0	Yes	0.0418634	-0.937117	0.0230242	0	Yes	0.157622	0	-0.0749324	0.00273501	1.40927e-164	Yes	0.0150899	-0.0628889	0.00259837	5.42088e-129	Yes	0.125107	-1.01881	0.0249568	0	Yes	0.0404241	-0.911308	0.0236626	1.0E-321	Yes	0.153562
L-LDL-L	-1.0392	0.0243717	0	Yes	0.0408262	-0.887821	0.0230861	6.5E-321	Yes	0.155968	0	-0.076214	0.00273842	9.58934e-170	Yes	0.015351	-0.0613326	0.00260308	2.28525e-122	Yes	0.124805	-0.998235	0.0250195	0	Yes	0.0396111	-0.865849	0.0237379	4.72442e-289	Yes	0.152066
IDL-P	-1.03868	0.024413	0	Yes	0.0407437	-0.985435	0.0230549	0	Yes	0.159201	-0.129408	-0.0599242	0.00274709	3.23159e-105	Yes	0.0120874	-0.0568963	0.00260555	1.98273e-105	Yes	0.124034	-0.993183	0.0249587	0	Yes	0.0395198	-0.960167	0.0236196	0	Yes	0.155214
L-LDL-CE	-1.02696	0.0243496	0	Yes	0.0404176	-0.866118	0.0230653	3.4707e-306	Yes	0.155325	0	-0.0774058	0.00273493	1.90744e-175	Yes	0.0156389	-0.0615312	0.00259966	1.82654e-123	Yes	0.124855	-0.986599	0.0250023	0	Yes	0.0392322	-0.844276	0.0237211	2.01767e-275	Yes	0.151441
M-LDL-FC	-1.01593	0.0241836	0	Yes	0.0402717	-0.889724	0.0228636	0	Yes	0.156298	0	-0.0721166	0.00271785	1.543e-154	Yes	0.0145826	-0.0608711	0.00257879	8.33107e-123	Yes	0.124825	-0.965998	0.0248246	0	Yes	0.038764	-0.860441	0.0235078	4.89222e-291	Yes	0.152157
XS-VLDL-C	-1.00575	0.0249292	0	Yes	0.0388447	-0.887187	0.0235729	1.48413e-307	Yes	0.155385	0	-0.0578195	0.00280159	2.0718e-94	Yes	0.0115401	-0.0472937	0.00265911	1.21464e-70	Yes	0.12245	-0.982655	0.0255201	1.2E-321	Yes	0.0384192	-0.877453	0.0241811	4.07728e-286	Yes	0.151931
VLDL particle size	1.03294	0.0256852	0	Yes	0.0387363	0.271692	0.0260515	1.89063e-25	Yes	0.142994	-0.0112127	0.0818549	0.00287853	4.41997e-177	Yes	0.0157214	-0.00579379	0.00292163	0.0473628	No	0.11935	1.01791	0.026472	9.2E-321	Yes	0.0383747	0.265502	0.0268778	5.32924e-23	Yes	0.139794
LDL-C	-0.972376	0.0242725	0	Yes	0.038607	-0.870287	0.0229461	2.9E-312	Yes	0.155591	0	-0.0700388	0.00272583	4.5311e-145	Yes	0.014104	-0.0609134	0.00258681	3.16214e-122	Yes	0.124799	-0.929681	0.0248961	8.83073e-303	Yes	0.0374545	-0.846117	0.0235783	6.47771e-280	Yes	0.151647
HDL-L	-1.04167	0.0267229	0	Yes	0.0377153	-0.324566	0.0274039	2.44976e-32	Yes	0.143297	0	-0.12245	0.00297787	0	Yes	0.0252271	-0.0385987	0.0030705	3.28156e-36	Yes	0.120882	-1.04225	0.0277655	6.58509e-306	Yes	0.0376146	-0.327777	0.0284806	1.25503e-30	Yes	0.140146
non-HDL-C	-0.931142	0.0243307	6.8E-318	Yes	0.0371418	-0.887753	0.022976	0	Yes	0.156099	0	-0.0617706	0.00273211	7.30767e-113	Yes	0.0124745	-0.0593281	0.00259116	1.09975e-115	Yes	0.124501	-0.894074	0.0249211	8.26058e-280	Yes	0.0362778	-0.867409	0.023583	7.64886e-294	Yes	0.152286
M-VLDL-C	-0.91139	0.0242729	3.54447e-306	Yes	0.0365683	-0.888556	0.0229062	0	Yes	0.156209	0	-0.0512523	0.0027269	1.17567e-78	Yes	0.010742	-0.0526022	0.00258481	7.47037e-92	Yes	0.123416	-0.874991	0.0248239	3.08526e-270	Yes	0.0357871	-0.866684	0.0234769	5.60109e-296	Yes	0.152383
XXL-VLDL-PL	0.932347	0.0248416	6.40614e-306	Yes	0.0365557	0.253539	0.0248674	2.13927e-24	Yes	0.142948	0	0.0777481	0.00278324	5.54826e-171	Yes	0.0154135	0.00156564	0.00279087	0.574808	No	0.119314	0.910027	0.0259223	4.24642e-268	Yes	0.0356774	0.227595	0.0259826	1.99598e-18	Yes	0.139583
LDL-PL	-0.905676	0.0242577	8.86503e-303	Yes	0.0364019	-0.865974	0.0229056	2.6E-310	Yes	0.155505	0	-0.0611917	0.00272325	1.65909e-111	Yes	0.0124059	-0.0589799	0.00258261	4.21591e-115	Yes	0.124475	-0.864414	0.0248532	3.14999e-263	Yes	0.0354276	-0.842264	0.0235174	7.91156e-279	Yes	0.151597
XXL-VLDL-P	0.908224	0.0248226	5.86464e-291	Yes	0.035823	0.239315	0.024814	5.32515e-22	Yes	0.142843	0	0.0755246	0.00278069	8.67381e-162	Yes	0.014949	0.000582294	0.00278479	0.834372	No	0.119311	0.886903	0.0259721	7.00293e-254	Yes	0.034948	0.211997	0.0259997	3.57294e-16	Yes	0.139479
LDL-L	-0.884295	0.0242908	4.43042e-288	Yes	0.035682	-0.832757	0.0229452	2.59561e-286	Yes	0.154457	0	-0.0623794	0.00272554	1.34554e-115	Yes	0.012613	-0.0586183	0.00258547	1.77819e-113	Yes	0.124401	-0.846213	0.0249001	1.74215e-251	Yes	0.034825	-0.811355	0.0235691	6.50092e-258	Yes	0.150637
XL-VLDL-TG	0.901102	0.0249406	8.15989e-284	Yes	0.035473	0.227353	0.0249737	8.90488e-20	Yes	0.142745	0	0.0721462	0.00279442	1.91984e-146	Yes	0.0141734	-0.00387014	0.00280236	0.167274	No	0.11933	0.87839	0.0260458	1.02439e-247	Yes	0.0346316	0.201115	0.0261185	1.37438e-14	Yes	0.139407
Total-PL	-0.918184	0.0254526	5.93576e-283	Yes	0.0354308	-0.685928	0.0245347	2.95961e-171	Yes	0.149415	0	-0.0872043	0.0028474	6.34979e-205	Yes	0.0171264	-0.0587375	0.00275599	1.55268e-100	Yes	0.123812	-0.912528	0.0263095	8.61549e-262	Yes	0.0353539	-0.691839	0.0253808	6.66173e-163	Yes	0.146262
Total cholines	-0.922266	0.0258176	1.53929e-277	Yes	0.0351654	-0.60041	0.0251221	7.6992e-126	Yes	0.147417	0	-0.096522	0.0028847	5.94224e-244	Yes	0.0190928	-0.0573772	0.0028191	7.09832e-92	Yes	0.123417	-0.923951	0.0267276	4.41722e-260	Yes	0.0352662	-0.611145	0.0260229	1.42146e-121	Yes	0.144354
Total-P	-0.915659	0.0257054	5.39375e-276	Yes	0.0350897	-0.477086	0.025595	2.14531e-77	Yes	0.145283	0	-0.110367	0.00286575	7.5E-322	Yes	0.0230064	-0.0578906	0.00286827	2.2038e-90	Yes	0.123349	-0.894083	0.0266633	6.12949e-245	Yes	0.034489	-0.467739	0.0265447	2.26538e-69	Yes	0.141938
XXL-VLDL-TG	0.879767	0.0248362	5.67792e-273	Yes	0.0349415	0.231718	0.0247487	7.9376e-21	Yes	0.142791	0.320157	0.0731518	0.00278191	8.16449e-152	Yes	0.014445	0.000783798	0.00277765	0.777806	No	0.119312	0.863637	0.0261709	2.45162e-237	Yes	0.0340986	0.203137	0.0261222	7.54381e-15	Yes	0.139419
LDL-CE	-0.859455	0.0242838	1.66218e-272	Yes	0.0349186	-0.814716	0.0229359	1.93388e-274	Yes	0.153938	0	-0.0619866	0.0027237	2.51281e-114	Yes	0.0125486	-0.0589607	0.00258348	5.94773e-115	Yes	0.124468	-0.821677	0.0248955	2.07382e-237	Yes	0.0341023	-0.793249	0.0235619	7.56108e-247	Yes	0.150128
XXL-VLDL-L	0.877233	0.0248447	3.06465e-271	Yes	0.0348566	0.214409	0.024798	5.41014e-18	Yes	0.142667	0	0.0737461	0.00278232	3.33037e-154	Yes	0.0145657	-0.000388486	0.00278271	0.888971	No	0.119311	0.857865	0.0260491	2.19658e-236	Yes	0.0340497	0.186645	0.0260407	7.70252e-13	Yes	0.139327
XXL-VLDL-FC	0.869519	0.0247996	1.61715e-267	Yes	0.034674	0.202378	0.0247529	2.97415e-16	Yes	0.142591	0	0.0733952	0.00277676	2.28825e-153	Yes	0.0145234	-0.00123867	0.00277713	0.655582	No	0.119313	0.845108	0.0258083	9.50494e-234	Yes	0.0339142	0.176662	0.0257928	7.47329e-12	Yes	0.139282
Remnant-C	-0.855	0.0243976	2.95828e-267	Yes	0.0346612	-0.875605	0.0230293	8.6E-314	Yes	0.155657	0	-0.0509335	0.0027379	4.23503e-77	Yes	0.0106631	-0.0556296	0.00259703	1.56153e-101	Yes	0.123857	-0.826141	0.0249636	1.1401e-238	Yes	0.034167	-0.860654	0.0236197	1.80854e-288	Yes	0.152039
M-HDL-FC	-0.906523	0.0265237	2.17322e-254	Yes	0.03403	-0.266971	0.026986	4.59075e-23	Yes	0.14289	0	-0.114827	0.00295326	0	Yes	0.0233124	-0.039891	0.00302292	1.00645e-39	Yes	0.121042	-0.901038	0.0275271	1.442e-233	Yes	0.0339049	-0.266733	0.0280091	1.72309e-21	Yes	0.139724
L-LDL-P	-0.829552	0.0242806	3.33071e-254	Yes	0.0340209	-0.816491	0.0228985	1.66307e-276	Yes	0.154029	0	-0.0474934	0.00272504	6.48801e-68	Yes	0.0101977	-0.0492393	0.00258142	5.98308e-81	Yes	0.12292	-0.79917	0.0248409	9.58916e-226	Yes	0.033503	-0.798595	0.0234792	7.14052e-252	Yes	0.150359
Glucose	0.829225	0.0243937	1.08598e-251	Yes	0.0338975	0.508513	0.0234252	3.21888e-104	Yes	0.146465	0.450731	0.0639806	0.00275071	2.57001e-119	Yes	0.0128012	0.0301168	0.00264031	4.07185e-30	Yes	0.120605	0.797941	0.0353696	2.25853e-112	Yes	0.0276611	0.41148	0.0338433	5.52658e-34	Yes	0.140301
LA	-0.833818	0.0245389	1.73671e-251	Yes	0.0338875	-0.706643	0.023172	3.34015e-203	Yes	0.150818	-3.07942	-0.0708179	0.002748	6.44918e-146	Yes	0.0141468	-0.0584645	0.00260508	3.10155e-111	Yes	0.124299	-0.821461	0.0251745	3.8999e-232	Yes	0.0338314	-0.706672	0.0238177	1.8026e-192	Yes	0.147626
Phosphatidylcholines	-0.873891	0.025903	5.76971e-248	Yes	0.0337147	-0.526147	0.025297	7.50732e-96	Yes	0.146096	0.224295	-0.0974487	0.00289176	2.14074e-247	Yes	0.0192661	-0.055253	0.00283707	2.66867e-84	Yes	0.123072	-0.886056	0.02681	4.8701e-238	Yes	0.0341346	-0.544229	0.0262065	1.48989e-95	Yes	0.14315
ApoA1	-0.889613	0.0263785	8.66452e-248	Yes	0.033706	-0.276103	0.0267741	6.40336e-25	Yes	0.142971	0	-0.113669	0.00293696	0	Yes	0.023164	-0.0418579	0.00299908	3.18171e-44	Yes	0.121247	-0.882687	0.0273913	1.74057e-226	Yes	0.0335411	-0.274806	0.0278028	5.02197e-23	Yes	0.139795
LDL particle size	-0.816045	0.0249552	3.55286e-233	Yes	0.0329884	-0.389326	0.0241348	1.86169e-58	Yes	0.144448	-0.610025	-0.0581486	0.00279469	6.33734e-96	Yes	0.0116168	-0.0105892	0.00270854	9.25336e-05	Yes	0.119463	-0.783065	0.0255202	1.18288e-205	Yes	0.0324699	-0.375274	0.0247035	4.73806e-52	Yes	0.141137
S-VLDL-TG	0.798698	0.0247021	4.80182e-228	Yes	0.0327363	0.237989	0.0242757	1.11549e-22	Yes	0.142873	-1.17118	0.0596697	0.00276707	7.12635e-103	Yes	0.0119688	-0.00323405	0.0027242	0.235168	No	0.119325	0.768571	0.0257364	5.83026e-195	Yes	0.0319197	0.210349	0.0253192	9.88404e-17	Yes	0.139505
M-HDL-C	-0.845376	0.0262565	3.73327e-226	Yes	0.0326434	-0.190474	0.0267951	1.18166e-12	Yes	0.142434	0	-0.112163	0.0029219	8.7E-320	Yes	0.022903	-0.0361339	0.00300115	2.32452e-33	Yes	0.120752	-0.826961	0.0272196	1.13209e-201	Yes	0.0322651	-0.179936	0.0277725	9.2868e-11	Yes	0.139232
S-LDL-PL	-0.776284	0.0242422	9.65652e-224	Yes	0.0325249	-0.797657	0.0228738	1.21787e-264	Yes	0.15351	-0.413202	-0.0434307	0.00271954	2.48696e-57	Yes	0.00966142	-0.0483291	0.00257826	3.02813e-78	Yes	0.122796	-0.749346	0.0247968	1.44533e-199	Yes	0.0321567	-0.781436	0.0234547	8.02928e-242	Yes	0.149897
HDL-PL	-0.850845	0.0266855	7.54243e-222	Yes	0.0324318	-0.214523	0.0270588	2.25246e-15	Yes	0.142553	0	-0.108414	0.00297137	2.47179e-289	Yes	0.0213747	-0.0335675	0.00303119	1.75105e-28	Yes	0.12053	-0.852788	0.0277012	5.46712e-207	Yes	0.0325386	-0.219986	0.0280956	4.93862e-15	Yes	0.139427
DHA	-0.807022	0.0253125	7.99094e-222	Yes	0.0324306	-0.242938	0.0246748	7.35776e-23	Yes	0.142881	-0.39011	-0.100512	0.00281952	2.17243e-276	Yes	0.0207243	-0.0388322	0.00276259	7.85998e-45	Yes	0.121274	-0.826797	0.0264334	1.43493e-213	Yes	0.0328771	-0.250133	0.0258578	4.01438e-22	Yes	0.139753
XXL-VLDL-C	0.790606	0.0248353	3.67305e-221	Yes	0.032398	0.121011	0.0247424	1.00575e-06	Yes	0.142178	0	0.0694257	0.00277814	2.32782e-137	Yes	0.0137141	-0.00542808	0.00277481	0.0504446	No	0.119349	0.767322	0.0257532	4.35152e-194	Yes	0.0318748	0.0983281	0.0256966	0.000130069	Yes	0.138955
HDL-P	-0.817334	0.025781	2.26687e-219	Yes	0.03231	-0.337013	0.0258369	7.47658e-39	Yes	0.143584	0	-0.107654	0.00287061	2.00842e-305	Yes	0.0221825	-0.0507891	0.00289371	7.5772e-69	Yes	0.122368	-0.796601	0.0267466	6.19238e-194	Yes	0.0318669	-0.326878	0.0268014	3.47464e-34	Yes	0.14031
XL-VLDL-P	0.790455	0.0249419	3.21392e-219	Yes	0.0323026	0.10924	0.0249238	1.17216e-05	Yes	0.142133	0	0.0680452	0.00279067	6.92505e-131	Yes	0.0133866	-0.0086553	0.00279536	0.00196003	No	0.119406	0.764526	0.0259392	5.48337e-190	Yes	0.0316637	0.0822319	0.0259612	0.00153815	No	0.138909
LDL-P	-0.765257	0.0242666	4.30034e-217	Yes	0.0321981	-0.808504	0.0228938	2.59347e-271	Yes	0.153801	0	-0.0431502	0.00272149	1.54044e-56	Yes	0.00962129	-0.0509816	0.00258012	1.02614e-86	Yes	0.123182	-0.736206	0.0248293	3.07411e-192	Yes	0.0317796	-0.790579	0.0234812	7.06174e-247	Yes	0.15013
M-HDL-CE	-0.824523	0.0261724	1.1633e-216	Yes	0.0321768	-0.169951	0.026702	1.96582e-10	Yes	0.142338	0	-0.110729	0.00291227	8.1E-314	Yes	0.0226037	-0.0348886	0.00299068	2.01074e-31	Yes	0.120664	-0.803135	0.0271249	1.0518e-191	Yes	0.0317521	-0.157057	0.0276673	1.37813e-08	Yes	0.139133
VLDL-TG	0.782003	0.0248395	2.2568e-216	Yes	0.0321627	0.15123	0.0246583	8.65784e-10	Yes	0.14231	0	0.0626056	0.00278081	6.27777e-112	Yes	0.0124272	-0.00823816	0.00276619	0.00290065	No	0.119399	0.755216	0.0258981	4.84447e-186	Yes	0.0314605	0.12287	0.0257458	1.82298e-06	Yes	0.139038
Total triglycerides	0.77176	0.0247135	5.99258e-213	Yes	0.0319943	0.161364	0.0244752	4.33462e-11	Yes	0.142366	0	0.0609144	0.00276689	3.94116e-107	Yes	0.0121843	-0.00724705	0.00274583	0.00830938	No	0.11938	0.744256	0.0257866	2.62755e-182	Yes	0.0312682	0.131944	0.0255741	2.48466e-07	Yes	0.139076
ApoB	-0.756436	0.0242907	8.88763e-212	Yes	0.0319367	-0.820798	0.0229236	8.746e-279	Yes	0.154128	0	-0.0413743	0.00272402	4.8798e-52	Yes	0.00939326	-0.0513592	0.00258389	1.00788e-87	Yes	0.123228	-0.728456	0.0248471	5.18369e-188	Yes	0.031562	-0.804077	0.0235072	1.08528e-254	Yes	0.150489
XL-VLDL-L	0.772728	0.0249249	6.35802e-210	Yes	0.0318455	0.0984738	0.0248821	7.57621e-05	Yes	0.142098	0	0.066487	0.00278841	2.87292e-125	Yes	0.0131024	-0.00936592	0.00279052	0.000790163	No	0.119423	0.747224	0.0259212	7.23867e-182	Yes	0.0312456	0.0720797	0.0259173	0.00541804	No	0.138885
XS-VLDL-TG	0.754983	0.0245064	2.46238e-207	Yes	0.0317182	0.252051	0.0239222	6.08875e-26	Yes	0.143016	0	0.0599165	0.00274356	1.86578e-105	Yes	0.0120995	0.00502152	0.00268455	0.0614141	No	0.119346	0.721676	0.0256186	8.35797e-174	Yes	0.0308303	0.221106	0.0250361	1.05222e-18	Yes	0.139596
S-LDL-C	-0.743582	0.0242404	1.38403e-205	Yes	0.0316322	-0.80918	0.0228768	3.7158e-272	Yes	0.153838	0	-0.045399	0.00271766	1.49407e-62	Yes	0.00992599	-0.0551428	0.00257764	2.82058e-101	Yes	0.123845	-0.707034	0.0248004	6.07517e-178	Yes	0.0310435	-0.786177	0.0234635	1.53841e-244	Yes	0.150022
S-LDL-TG	0.722734	0.0246141	1.27246e-188	Yes	0.0307975	0.162737	0.024181	1.7077e-11	Yes	0.142384	0	0.0576198	0.00275528	7.03213e-97	Yes	0.0116652	-0.00426833	0.00271345	0.115716	No	0.119335	0.69524	0.0257665	1.09599e-159	Yes	0.0301027	0.132765	0.025347	1.62814e-07	Yes	0.139085
M-HDL-TG	0.709414	0.0244258	1.31163e-184	Yes	0.0305999	0.293759	0.0237533	4.20934e-35	Yes	0.143419	-0.887781	0.04255	0.00273574	1.77766e-54	Yes	0.00951681	-0.00169486	0.00266549	0.524874	No	0.119315	0.683398	0.0254984	1.37042e-157	Yes	0.0299946	0.268147	0.0248261	3.54598e-27	Yes	0.139986
MUFA	0.708081	0.0243883	1.74697e-184	Yes	0.0305938	0.116814	0.0241018	1.25758e-06	Yes	0.142174	3.08572	0.0566764	0.00273028	1.72654e-95	Yes	0.0115948	-0.00720594	0.00270433	0.00770948	No	0.119381	0.684914	0.0253959	1.54788e-159	Yes	0.030095	0.0898912	0.0251352	0.000348668	No	0.138937
XXL-VLDL-CE	0.717172	0.0248541	2.92842e-182	Yes	0.0304843	0.0525022	0.0246973	0.0335207	No	0.141991	-2.38713	0.0654344	0.00277823	2.79019e-122	Yes	0.0129512	-0.00881361	0.00276906	0.00145863	No	0.119412	0.69588	0.0256965	7.81784e-161	Yes	0.0301618	0.0333563	0.0255796	0.19223	No	0.138824
XL-VLDL-PL	0.704937	0.024904	1.69784e-175	Yes	0.0301512	0.0314496	0.0248135	0.205001	No	0.141963	0	0.064639	0.00278392	6.63063e-119	Yes	0.0127804	-0.0109775	0.00278242	7.97548e-05	Yes	0.119466	0.677931	0.0258447	4.61831e-151	Yes	0.029658	0.00487844	0.0257925	0.849982	No	0.138807
Omega-6	-0.698567	0.0247783	4.08759e-174	Yes	0.0300832	-0.635467	0.0234068	1.19603e-161	Yes	0.148993	3.45675	-0.0634443	0.00277093	1.08534e-115	Yes	0.0126177	-0.0566642	0.00262888	8.85106e-103	Yes	0.123914	-0.682121	0.0254466	1.21936e-157	Yes	0.0299972	-0.632214	0.0240801	2.54559e-151	Yes	0.145728
M-HDL-P	-0.738991	0.0262764	2.80874e-173	Yes	0.0300419	-0.159323	0.0265701	2.02629e-09	Yes	0.142294	0	-0.104081	0.0029237	1.23061e-275	Yes	0.0206865	-0.0363259	0.00297584	3.04168e-34	Yes	0.120792	-0.728195	0.0272356	7.65153e-157	Yes	0.0299561	-0.155697	0.0275395	1.57622e-08	Yes	0.13913
L-VLDL-PL	0.697543	0.024924	1.27109e-171	Yes	0.0299604	0.0323626	0.0247958	0.191839	No	0.141964	0	0.0627832	0.00278628	4.04841e-112	Yes	0.0124369	-0.0121154	0.00278024	1.3159e-05	Yes	0.1195	0.670643	0.0258147	3.16716e-148	Yes	0.0295117	0.00778956	0.0257215	0.762011	No	0.138808
Total-L	-0.688165	0.0246684	1.55239e-170	Yes	0.0299068	-0.666047	0.0234216	4.36614e-177	Yes	0.149671	0	-0.0582894	0.00275971	8.79031e-99	Yes	0.0117616	-0.0551851	0.00263209	2.30455e-97	Yes	0.123667	-0.681465	0.0253986	6.28265e-158	Yes	0.030012	-0.669364	0.0241587	3.23446e-168	Yes	0.146508
PUFA	-0.686944	0.0249539	3.8921e-166	Yes	0.0296901	-0.568709	0.0236352	1.60274e-127	Yes	0.147491	0	-0.070659	0.00278772	3.09911e-141	Yes	0.0139101	-0.0575648	0.00265156	3.10953e-104	Yes	0.12398	-0.678102	0.0256785	4.57264e-153	Yes	0.0297613	-0.570012	0.0243626	1.10525e-120	Yes	0.144312
M-LDL-C	-0.666474	0.0242723	2.64947e-165	Yes	0.0296491	-0.754361	0.0229358	7.9724e-236	Yes	0.152248	0	-0.0443532	0.00271837	9.24681e-60	Yes	0.00978454	-0.0558699	0.00258159	1.35454e-103	Yes	0.123951	-0.630177	0.0248446	2.03937e-141	Yes	0.0291604	-0.731496	0.0235353	6.68794e-211	Yes	0.148475
S-LDL-L	-0.665773	0.02427	5.42572e-165	Yes	0.0296337	-0.766188	0.0229186	1.59236e-243	Yes	0.152585	-0.14893	-0.0383739	0.00271918	3.56643e-45	Yes	0.00904557	-0.051694	0.00258117	5.01532e-89	Yes	0.123287	-0.638201	0.0248261	3.44985e-145	Yes	0.029355	-0.748818	0.0235045	2.03896e-221	Yes	0.148959
Phosphoglycerides	-0.69583	0.0257358	2.33887e-160	Yes	0.0294053	-0.461124	0.0249623	4.74286e-76	Yes	0.145224	0	-0.0810716	0.00287176	1.43946e-174	Yes	0.0155946	-0.0513102	0.00279867	6.13222e-75	Yes	0.122646	-0.707964	0.0266667	1.11608e-154	Yes	0.0298445	-0.478794	0.0258881	3.21169e-76	Yes	0.142255
L-VLDL-TG	0.668942	0.0249372	6.85952e-158	Yes	0.0292837	0.0668356	0.0246175	0.00662958	No	0.142018	0	0.0531777	0.00278934	7.18926e-81	Yes	0.0108542	-0.0145133	0.0027604	1.46213e-07	Yes	0.119586	0.641443	0.025861	2.4483e-135	Yes	0.0288468	0.0421378	0.0255677	0.0993389	No	0.138835
HDL-TG	0.655704	0.0244714	1.53972e-157	Yes	0.0292664	0.260799	0.0236762	3.36473e-28	Yes	0.143115	0	0.0403046	0.0027394	6.07477e-49	Yes	0.00923646	-0.00179548	0.00265661	0.499136	No	0.119315	0.626568	0.0255925	6.40613e-132	Yes	0.0286704	0.23288	0.0247897	5.90116e-21	Yes	0.139699
M-LDL-TG	0.655895	0.0245469	1.11904e-156	Yes	0.029224	0.146737	0.023991	9.61465e-10	Yes	0.142308	0	0.0515187	0.0027468	2.44798e-78	Yes	0.0107259	-0.00376829	0.00269186	0.161552	No	0.11933	0.62925	0.0256289	1.16368e-132	Yes	0.0287086	0.119432	0.0250882	1.93464e-06	Yes	0.139036
L-VLDL-P	0.65044	0.0249099	9.66373e-150	Yes	0.028882	0.0131194	0.0246763	0.594962	No	0.14195	0	0.0574164	0.00278451	3.01147e-94	Yes	0.0115319	-0.0142623	0.00276676	2.54368e-07	Yes	0.119575	0.623569	0.0257868	9.30095e-129	Yes	0.0285071	-0.0106098	0.0255851	0.678374	No	0.138809
M-LDL-P	-0.629713	0.0242977	1.50129e-147	Yes	0.028774	-0.752425	0.0229742	7.32942e-234	Yes	0.152162	-0.537312	-0.0361029	0.00272053	3.74266e-40	Yes	0.00879133	-0.0521111	0.00258606	4.22544e-90	Yes	0.123336	-0.600692	0.0248511	1.18507e-128	Yes	0.0285017	-0.732263	0.0235592	6.48217e-211	Yes	0.148475
M-LDL-PL	-0.609297	0.0242843	1.90112e-138	Yes	0.028325	-0.723266	0.0229494	8.32014e-217	Yes	0.151414	0	-0.0394387	0.00271872	1.25066e-47	Yes	0.00916992	-0.0537599	0.00258245	5.12482e-96	Yes	0.123606	-0.576998	0.0248569	7.81929e-119	Yes	0.0279947	-0.703218	0.0235513	6.85171e-195	Yes	0.147737
Creatinine	0.697322	0.0280751	1.00102e-135	Yes	0.0281908	0.341083	0.026913	8.91702e-37	Yes	0.143493	0.217682	0.0513468	0.0031506	1.25332e-59	Yes	0.00977784	0.0101715	0.00302475	0.000772037	No	0.119423	0.693097	0.0320837	3.17536e-103	Yes	0.0271885	0.276599	0.0308705	3.3111e-19	Yes	0.139619
XL-VLDL-FC	0.616981	0.0248595	1.60317e-135	Yes	0.0281807	-0.0349531	0.0246557	0.156297	No	0.141967	0	0.0591793	0.00277723	1.67365e-100	Yes	0.0118487	-0.0139055	0.0027644	4.90856e-07	Yes	0.119563	0.589876	0.025733	6.0877e-116	Yes	0.0278454	-0.0595432	0.025564	0.0198516	No	0.138862
S-LDL-P	-0.599323	0.0243108	9.5695e-134	Yes	0.0280931	-0.742777	0.0229906	1.13445e-227	Yes	0.151891	-0.853232	-0.0292029	0.00272188	7.72609e-27	Yes	0.00811786	-0.0479587	0.00258834	1.69059e-76	Yes	0.122717	-0.579812	0.0248718	7.85869e-120	Yes	0.0280463	-0.730012	0.0235842	3.34538e-209	Yes	0.148397
L-VLDL-L	0.607052	0.0249066	8.71157e-131	Yes	0.027947	-0.0134566	0.0246101	0.584523	No	0.14195	0	0.0532489	0.00278359	2.08438e-81	Yes	0.0108814	-0.0165692	0.0027591	1.9172e-09	Yes	0.11967	0.580297	0.0257679	5.54062e-112	Yes	0.0276409	-0.036691	0.0255017	0.150221	No	0.138828
XS-VLDL-FC	-0.603282	0.0247843	1.88781e-130	Yes	0.0279305	-0.672795	0.0233967	5.16556e-181	Yes	0.149844	2.20814	-0.0258233	0.00277392	1.31411e-20	Yes	0.00780346	-0.0354461	0.00263213	2.69725e-41	Yes	0.121113	-0.600634	0.0253953	2.81753e-123	Yes	0.0282242	-0.675105	0.0240336	8.01441e-173	Yes	0.14672
M-LDL-L	-0.589908	0.0242978	8.67577e-130	Yes	0.0278978	-0.714055	0.0229788	7.19613e-211	Yes	0.151154	0	-0.0384963	0.00271962	1.94713e-45	Yes	0.00905888	-0.0537666	0.00258524	7.74754e-96	Yes	0.123598	-0.558988	0.0248698	1.47053e-111	Yes	0.027619	-0.694575	0.0235807	9.75003e-190	Yes	0.1475
S-LDL-CE	-0.583666	0.0242959	3.98873e-127	Yes	0.0277664	-0.736706	0.0229761	2.67307e-224	Yes	0.151743	-0.568611	-0.0335851	0.00271988	5.33213e-35	Yes	0.00853048	-0.0524325	0.00258607	3.45409e-91	Yes	0.123386	-0.554937	0.0248526	3.95135e-110	Yes	0.0275452	-0.718246	0.0235656	6.23526e-203	Yes	0.148108
LDL-TG	0.58903	0.0245204	4.10041e-127	Yes	0.0277658	0.111071	0.0238888	3.33257e-06	Yes	0.142156	0	0.0476444	0.00274204	1.63223e-67	Yes	0.0101774	-0.00366488	0.00267966	0.171421	No	0.119329	0.560902	0.0255817	2.86582e-106	Yes	0.0273458	0.082548	0.0249652	0.000944997	No	0.138918
L-VLDL-FC	0.598136	0.0249332	8.91908e-127	Yes	0.0277492	-0.051554	0.0247141	0.0369797	No	0.141989	0	0.0562081	0.00278544	2.36896e-90	Yes	0.0113346	-0.0168963	0.00277068	1.07695e-09	Yes	0.119681	0.573156	0.0257479	1.82385e-109	Yes	0.0275109	-0.0724084	0.0255648	0.00462186	No	0.138888
Albumin	-0.586064	0.0244829	3.07158e-126	Yes	0.0277227	-0.156081	0.0235416	3.3758e-11	Yes	0.142371	-0.281504	-0.0835282	0.00272829	8.70422e-205	Yes	0.0171195	-0.0366421	0.0026364	7.19333e-44	Yes	0.12123	-0.563782	0.0252784	7.07276e-110	Yes	0.0275321	-0.13878	0.0243381	1.18694e-08	Yes	0.139136
M-VLDL-FC	-0.544737	0.024324	8.79795e-111	Yes	0.0269596	-0.706304	0.0230069	6.88916e-206	Yes	0.150936	0.667195	-0.0259871	0.00272199	1.36582e-21	Yes	0.00785302	-0.0465835	0.00258894	2.9632e-72	Yes	0.122523	-0.52725	0.0248684	1.656e-99	Yes	0.0269964	-0.695343	0.0235825	4.02581e-190	Yes	0.147518
S-VLDL-FC	-0.537016	0.0243333	1.20436e-107	Yes	0.0268047	-0.689374	0.0230068	2.7636e-196	Yes	0.150514	1.11975	-0.0253425	0.00272327	1.35741e-20	Yes	0.00780275	-0.044844	0.00258887	4.15932e-67	Yes	0.122289	-0.519044	0.0248996	2.89544e-96	Yes	0.0268288	-0.678081	0.023602	1.18936e-180	Yes	0.147081
IDL-TG	0.53334	0.0245764	3.67885e-104	Yes	0.0266326	0.110502	0.0237861	3.39509e-06	Yes	0.142155	0	0.0449445	0.00274655	4.2264e-60	Yes	0.00980176	6.26638e-05	0.00266738	0.981257	No	0.119311	0.499859	0.0256135	1.23419e-84	Yes	0.0262277	0.0793635	0.0248293	0.00139222	No	0.13891
M-LDL-CE	-0.521964	0.0243222	6.5619e-102	Yes	0.0265214	-0.688746	0.0230378	2.04884e-195	Yes	0.150476	-1.19047	-0.0330889	0.00272088	5.3244e-34	Yes	0.00847992	-0.0528749	0.00259087	2.31171e-92	Yes	0.123439	-0.492996	0.0248864	3.82506e-87	Yes	0.0263574	-0.669694	0.0236349	8.46702e-176	Yes	0.146857
M-HDL-L	-0.55837	0.0261526	6.85874e-101	Yes	0.0264711	-0.0604885	0.0262428	0.0211715	No	0.141999	0	-0.0905264	0.00290942	2.03618e-211	Yes	0.0174539	-0.0316786	0.00293928	4.56177e-27	Yes	0.120466	-0.550215	0.0270919	1.74439e-91	Yes	0.0265818	-0.059551	0.0271886	0.0285058	No	0.138856
M-VLDL-TG	0.52865	0.0247758	9.05344e-101	Yes	0.0264651	-0.0197646	0.0242474	0.415004	No	0.141954	-0.125601	0.0418281	0.00276945	1.78006e-51	Yes	0.00936479	-0.019699	0.0027185	4.31823e-13	Yes	0.119833	0.50361	0.0255985	5.62301e-86	Yes	0.0262971	-0.0405063	0.0250935	0.106485	No	0.138833
L-LDL-TG	0.520779	0.0245467	1.19384e-99	Yes	0.0264098	0.0832999	0.023824	0.000471693	No	0.142065	0.621236	0.0429281	0.00274354	4.12307e-55	Yes	0.00954896	-0.00341616	0.00267183	0.201046	No	0.119327	0.492656	0.025577	1.67869e-82	Yes	0.0261174	0.0553102	0.0248694	0.0261493	No	0.138857
XS-VLDL-P	-0.498015	0.0247033	3.47956e-90	Yes	0.0259422	-0.620899	0.0233509	3.60187e-155	Yes	0.148708	0	-0.019296	0.00276266	2.87703e-12	Yes	0.0073845	-0.0344526	0.00262555	2.67894e-39	Yes	0.121022	-0.502482	0.0253349	2.39019e-87	Yes	0.026368	-0.627546	0.0240082	5.18859e-150	Yes	0.145667
VLDL-CE	-0.454272	0.024353	1.64945e-77	Yes	0.0253159	-0.680722	0.0230872	3.72796e-190	Yes	0.150245	0	-0.0149142	0.00272341	4.3551e-08	Yes	0.0071765	-0.0423402	0.00259748	1.19668e-59	Yes	0.121949	-0.442365	0.0249108	1.99487e-70	Yes	0.0254931	-0.673482	0.0236794	4.1871e-177	Yes	0.146918
XS-VLDL-L	-0.457966	0.0248014	5.41732e-76	Yes	0.025241	-0.575812	0.0234418	8.6136e-133	Yes	0.147723	0	-0.0180106	0.00277252	8.28405e-11	Yes	0.00731164	-0.0322262	0.00263434	2.20554e-34	Yes	0.120799	-0.467735	0.025465	3.31048e-75	Yes	0.0257403	-0.586921	0.024128	2.95622e-130	Yes	0.144755
XL-VLDL-C	0.417115	0.0248004	2.21624e-63	Yes	0.0246177	-0.200183	0.0244094	2.41403e-16	Yes	0.142595	0	0.0472739	0.00276749	2.57049e-65	Yes	0.0100661	-0.0219567	0.00273677	1.04565e-15	Yes	0.119951	0.396669	0.0255387	2.49291e-54	Yes	0.0246608	-0.216069	0.0251862	9.73932e-18	Yes	0.139551
VLDL-L	0.401611	0.0246569	1.46012e-59	Yes	0.0244289	-0.156465	0.0241237	8.86327e-11	Yes	0.142353	0	0.0404234	0.00275301	9.38886e-49	Yes	0.00922689	-0.0218626	0.00270481	6.40527e-16	Yes	0.119961	0.375105	0.0255047	6.63476e-49	Yes	0.0243804	-0.180322	0.0249983	5.50321e-13	Yes	0.139333
L-VLDL-C	0.377463	0.0247724	2.32507e-52	Yes	0.024073	-0.198659	0.0242599	2.67366e-16	Yes	0.142593	0	0.0421982	0.00276458	1.55068e-52	Yes	0.00941848	-0.0227079	0.00271994	6.99979e-17	Yes	0.120004	0.356906	0.02549	1.69909e-44	Yes	0.0241525	-0.213835	0.0250104	1.25282e-17	Yes	0.139546
Valine	0.366004	0.0250045	1.83888e-48	Yes	0.0238804	-0.0641964	0.0244728	0.00871295	No	0.142014	-0.421866	0.033834	0.00279201	8.9922e-34	Yes	0.00846841	-0.0147703	0.00274237	7.22392e-08	Yes	0.1196	0.313012	0.026034	2.85203e-33	Yes	0.0235727	-0.101611	0.0254927	6.72878e-05	Yes	0.138968
M-VLDL-PL	-0.353943	0.0243696	9.66858e-48	Yes	0.0238448	-0.608936	0.0231441	5.54415e-152	Yes	0.148568	0	-0.0128136	0.00272354	2.54552e-06	Yes	0.00708954	-0.0430238	0.00260145	2.40011e-61	Yes	0.122026	-0.347342	0.0249473	5.12047e-44	Yes	0.0241277	-0.605175	0.0237538	1.22137e-142	Yes	0.145327
M-HDL-PL	-0.377512	0.0260124	1.13734e-47	Yes	0.0238413	0.020433	0.0258854	0.4299	No	0.141953	-0.66981	-0.0755295	0.00289461	1.58501e-149	Yes	0.0143293	-0.0274109	0.00289969	3.36817e-21	Yes	0.1202	-0.374553	0.0269364	6.57846e-44	Yes	0.0241221	0.0169907	0.0268126	0.526288	No	0.138811
Total BCAA	0.356613	0.0251046	9.54569e-46	Yes	0.0237463	-0.0333438	0.0243657	0.171169	No	0.141965	0	0.0316419	0.00280295	1.56042e-29	Yes	0.00825403	-0.0123389	0.00272987	6.19301e-06	Yes	0.119514	0.308719	0.026192	4.83476e-32	Yes	0.0235092	-0.067633	0.0254403	0.00785037	No	0.138879
Phenylalanine	0.340423	0.0243913	3.18111e-44	Yes	0.0236711	0.0982741	0.0232094	2.29562e-05	Yes	0.14212	0.133486	0.0381654	0.00272213	1.30307e-44	Yes	0.00901707	0.0110592	0.00260155	2.13038e-05	Yes	0.119491	0.306486	0.0265913	1.02982e-30	Yes	0.0234407	0.0582667	0.0253382	0.0214755	No	0.138861
Glycine	-0.354206	0.0259976	3.14824e-42	Yes	0.0235725	-0.0325179	0.0250299	0.193891	No	0.141964	-0.0334668	-0.0304417	0.00290184	9.88836e-26	Yes	0.00806194	0.0034624	0.00280532	0.217122	No	0.119326	-0.340266	0.0265836	1.77652e-37	Yes	0.0237898	-0.0340173	0.0256424	0.184642	No	0.138825
Isoleucine	0.335312	0.0248074	1.3692e-41	Yes	0.023541	0.0145098	0.0237997	0.542088	No	0.141951	0.120154	0.0332508	0.00276801	3.23858e-33	Yes	0.00844026	-0.00269012	0.00266582	0.312923	No	0.119321	0.299677	0.0258662	5.13692e-31	Yes	0.0234563	-0.00898959	0.0248475	0.71751	No	0.138808
Citrate	-0.327125	0.0249863	3.96163e-39	Yes	0.0234195	-0.301963	0.0238093	7.94723e-37	Yes	0.143495	-0.397406	-0.00977317	0.00279031	0.000461076	No	0.00698029	-0.0105651	0.00267104	7.64619e-05	Yes	0.119467	-0.390336	0.0263256	1.1241e-49	Yes	0.0244202	-0.352304	0.0251812	1.98922e-44	Yes	0.140784
S-VLDL-C	-0.307189	0.0243932	2.46723e-36	Yes	0.0232815	-0.578182	0.023186	8.79628e-137	Yes	0.147899	0	-0.00531497	0.00272561	0.0511777	No	0.00688654	-0.0375021	0.00260601	6.69451e-47	Yes	0.121368	-0.299278	0.0249784	4.71809e-33	Yes	0.0235614	-0.572631	0.0238036	1.90994e-127	Yes	0.144625
Omega-3	-0.31558	0.025236	7.49299e-36	Yes	0.0232577	-0.0745046	0.0240461	0.00194622	No	0.14204	-0.106988	-0.0589011	0.00281106	2.99623e-97	Yes	0.011684	-0.0320596	0.00269231	1.14155e-32	Yes	0.120721	-0.334405	0.0262957	5.12887e-37	Yes	0.0237661	-0.0838293	0.0251213	0.000847312	No	0.13892
Tyrosine	0.305863	0.0245596	1.42421e-35	Yes	0.0232439	0.0341007	0.0236509	0.149352	No	0.141967	0.129615	0.0225863	0.00274219	1.79511e-16	Yes	0.00759533	-0.00656882	0.00265118	0.0132251	No	0.119372	0.262678	0.0253387	3.63714e-25	Yes	0.0231546	0.00649642	0.0244275	0.790281	No	0.138808
Leucine	0.310362	0.0253319	1.74921e-34	Yes	0.0231902	-0.0145682	0.0243588	0.549795	No	0.141951	-0.213322	0.0231201	0.00282856	3.02629e-16	Yes	0.00758393	-0.0134665	0.00272873	8.02616e-07	Yes	0.119553	0.266359	0.0264371	7.33145e-24	Yes	0.0230874	-0.0460964	0.0254435	0.0700339	No	0.13884
Glutamine	-0.295096	0.0244344	1.48108e-33	Yes	0.0231444	-0.061008	0.0233638	0.00902355	No	0.142013	0.198696	-0.0243797	0.00272726	3.98879e-19	Yes	0.0077288	-6.56433e-05	0.00261805	0.979997	No	0.119311	-0.267088	0.0250289	1.44238e-26	Yes	0.0232269	-0.045118	0.0239806	0.0599152	No	0.138843
M-VLDL-P	-0.291537	0.0243995	7.00349e-33	Yes	0.0231111	-0.576808	0.0232131	7.84676e-136	Yes	0.147857	0	-0.00857389	0.00272593	0.00165966	No	0.00695399	-0.0420026	0.00260831	2.92555e-58	Yes	0.121886	-0.285719	0.0249729	2.73725e-30	Yes	0.0234188	-0.572829	0.0238202	2.33454e-127	Yes	0.144621
Acetate	-0.290053	0.0243501	1.08738e-32	Yes	0.0231017	-0.135269	0.0230293	4.27461e-09	Yes	0.14228	-0.105648	-0.0188082	0.00270926	3.88675e-12	Yes	0.00737797	-0.002465	0.00257411	0.338261	No	0.11932	-0.885821	0.0469486	3.024e-79	Yes	0.0259491	-0.383204	0.0449195	1.47557e-17	Yes	0.139543
XS-VLDL-PL	-0.29247	0.0247373	3.13337e-32	Yes	0.023079	-0.48532	0.0234268	4.13089e-95	Yes	0.146064	0.0585342	-0.00228667	0.00276278	0.407858	No	0.00685201	-0.0246058	0.00263091	8.74215e-21	Yes	0.120181	-0.309413	0.0254317	5.00017e-34	Yes	0.0236117	-0.500793	0.0241432	2.46177e-95	Yes	0.14314
Alanine	0.282456	0.0244815	8.96873e-31	Yes	0.0230072	0.143356	0.0232416	6.94225e-10	Yes	0.142314	0.0313662	0.0111106	0.00273286	4.79615e-05	Yes	0.00702747	-0.00551911	0.00260435	0.0340769	No	0.119355	0.196487	0.025189	6.23505e-15	Yes	0.0226286	0.0880597	0.0239172	0.000231691	Yes	0.138944
S-HDL-FC	-0.282762	0.0249002	7.27047e-30	Yes	0.0229624	-0.211496	0.0241929	2.32804e-18	Yes	0.142683	0	-0.0569808	0.00277526	1.8444e-93	Yes	0.011492	-0.0455068	0.00270944	3.29234e-63	Yes	0.122111	-0.272709	0.0257697	3.72553e-26	Yes	0.0232056	-0.211239	0.0250716	3.64921e-17	Yes	0.139525
S-VLDL-P	0.259615	0.0245915	4.87645e-26	Yes	0.0227738	-0.200136	0.0237635	3.75638e-17	Yes	0.14263	0.225463	0.0297265	0.00274514	2.61465e-27	Yes	0.00814163	-0.0221691	0.00266483	8.98406e-17	Yes	0.12	0.237107	0.0253386	8.34947e-21	Yes	0.0229301	-0.2173	0.0245311	8.28844e-19	Yes	0.139601
VLDL-C	-0.248753	0.0243991	2.14739e-24	Yes	0.0226929	-0.571835	0.023265	5.86605e-133	Yes	0.147731	0	-0.00106206	0.00272502	0.696728	No	0.0068461	-0.0384497	0.00261424	6.56086e-49	Yes	0.12146	-0.248338	0.0249877	2.91592e-23	Yes	0.0230566	-0.572001	0.0238884	2.75434e-126	Yes	0.144571
Histidine	-0.237282	0.0245356	4.1075e-22	Yes	0.0225806	-0.13372	0.0231148	7.27395e-09	Yes	0.14227	-0.122341	-0.0319675	0.00273372	1.44619e-31	Yes	0.00835681	-0.0213012	0.0025875	1.86035e-16	Yes	0.119985	-0.287932	0.0264194	1.22117e-27	Yes	0.0232821	-0.173955	0.0249678	3.25754e-12	Yes	0.139298
S-HDL-PL	0.230931	0.0245813	5.87342e-21	Yes	0.0225238	0.0835714	0.0241432	0.000537447	No	0.142063	0	-0.0186501	0.00274392	1.07588e-11	Yes	0.00735588	-0.0316023	0.0027043	1.58604e-31	Yes	0.120669	0.242489	0.0253935	1.33881e-21	Yes	0.022971	0.0857321	0.0249824	0.000600098	No	0.138926
VLDL-PL	0.22857	0.024561	1.35264e-20	Yes	0.022506	-0.280012	0.0238501	8.34296e-32	Yes	0.143274	0	0.0310113	0.00274078	1.16169e-29	Yes	0.0082605	-0.0258262	0.00267497	4.81172e-22	Yes	0.120238	0.206623	0.0253122	3.31189e-16	Yes	0.022694	-0.298306	0.0246298	9.77781e-34	Yes	0.140289
S-VLDL-PL	-0.222633	0.0244198	7.88022e-20	Yes	0.0224684	-0.516563	0.0232483	4.42221e-109	Yes	0.146679	0	-0.0033165	0.00272753	0.224013	No	0.0068608	-0.0375893	0.00261125	6.27123e-47	Yes	0.12137	-0.223361	0.0250411	4.75942e-19	Yes	0.0228399	-0.517519	0.0238984	1.04059e-103	Yes	0.143527
XL-VLDL-CE	0.212715	0.0247121	7.56869e-18	Yes	0.022371	-0.348004	0.0241037	3.38498e-47	Yes	0.143952	-0.104105	0.0344355	0.00275634	8.71205e-36	Yes	0.00857029	-0.0287485	0.00270374	2.17375e-26	Yes	0.120435	0.203315	0.0253452	1.05452e-15	Yes	0.0226682	-0.353131	0.0247801	5.02059e-46	Yes	0.140858
SFA	0.199769	0.0245392	3.9764e-16	Yes	0.0222867	-0.14419	0.0237695	1.31501e-09	Yes	0.142302	0	0.00932094	0.00274022	0.000670386	No	0.00697257	-0.0259208	0.00266475	2.36643e-22	Yes	0.120252	0.179101	0.0255652	2.4763e-12	Yes	0.0224958	-0.169526	0.0248085	8.34841e-12	Yes	0.139279
S-HDL-L	0.186292	0.024482	2.78121e-14	Yes	0.0221964	0.0234606	0.0239707	0.327721	No	0.141957	0	-0.0206375	0.00273232	4.29013e-14	Yes	0.00747595	-0.0355694	0.00268434	4.8818e-40	Yes	0.121056	0.202481	0.0252788	1.16191e-15	Yes	0.022666	0.0296171	0.0247979	0.232349	No	0.138822
S-VLDL-L	0.182607	0.0245547	1.04106e-13	Yes	0.0221683	-0.25803	0.0236801	1.24722e-27	Yes	0.14309	0	0.0238388	0.00274065	3.4265e-18	Yes	0.00768178	-0.0258658	0.00265568	2.09272e-22	Yes	0.120255	0.162844	0.0252956	1.21975e-10	Yes	0.0224096	-0.273592	0.024443	4.62037e-29	Yes	0.140073
S-VLDL-CE	-0.173186	0.0244363	1.37782e-12	Yes	0.0221136	-0.508438	0.0233242	4.49553e-105	Yes	0.146503	0	0.00612718	0.00272839	0.0247252	No	0.00690028	-0.032905	0.00261989	3.77791e-36	Yes	0.120879	-0.170809	0.0250375	9.02864e-12	Yes	0.0224671	-0.506212	0.023959	7.85689e-99	Yes	0.143302
S-HDL-C	-0.172751	0.0244558	1.63166e-12	Yes	0.02211	-0.171422	0.0237073	4.84158e-13	Yes	0.142451	0	-0.0479967	0.00272549	2.68868e-69	Yes	0.0102678	-0.0447557	0.00265397	1.04719e-63	Yes	0.122134	-0.135991	0.0252302	7.06301e-08	Yes	0.0222696	-0.150412	0.0245022	8.35693e-10	Yes	0.139188
Acetone	-0.152721	0.024413	3.97421e-10	Yes	0.0219938	-0.0451648	0.0231629	0.0511943	No	0.141984	0.275263	0.000326428	0.00272542	0.904664	No	0.00684458	0.0150484	0.00259426	6.62833e-09	Yes	0.119646	-0.220035	0.0348161	2.62991e-10	Yes	0.0223926	-0.0426497	0.0331108	0.197718	No	0.138824
Lactate	0.147671	0.0244332	1.51051e-09	Yes	0.0219657	0.0306302	0.0231548	0.185889	No	0.141964	0.220207	0.010041	0.00272545	0.000229613	Yes	0.00699474	-0.00232977	0.00259414	0.369139	No	0.119319	0.126558	0.0248758	3.63389e-07	Yes	0.0222338	0.0221339	0.0236198	0.348713	No	0.138816
bOHbutyrate	-0.141297	0.0244079	7.10445e-09	Yes	0.0219331	-0.106424	0.0231265	4.19431e-06	Yes	0.142151	-0.68204	0.00402969	0.00272639	0.139403	No	0.00686862	0.0104177	0.00259205	5.84708e-05	Yes	0.119472	-0.152277	0.0384979	7.64458e-05	Yes	0.0221181	-0.13795	0.0365271	0.00015907	Yes	0.138951
L-VLDL-CE	0.141353	0.0246109	9.30311e-09	Yes	0.0219275	-0.338745	0.0238103	7.01234e-46	Yes	0.143894	0	0.026763	0.00274547	1.92943e-22	Yes	0.00789588	-0.027865	0.00267078	1.80789e-25	Yes	0.120394	0.129115	0.0252456	3.15437e-07	Yes	0.0222369	-0.346446	0.0244779	2.00276e-45	Yes	0.14083
S-HDL-CE	-0.129161	0.0243861	1.18319e-07	Yes	0.0218742	-0.150061	0.0235687	1.93747e-10	Yes	0.142338	0	-0.0429181	0.00271801	4.32003e-56	Yes	0.0095986	-0.042312	0.00263844	8.54098e-58	Yes	0.121865	-0.085948	0.0251628	0.000636533	No	0.0220732	-0.123879	0.0243704	3.71925e-07	Yes	0.139069
Acetoacetate	0.126668	0.0244359	2.17994e-07	Yes	0.0218614	0.0297668	0.0231857	0.1992	No	0.141963	0.310003	0.0220986	0.0027325	6.17415e-16	Yes	0.00756837	0.0145366	0.00259988	2.26098e-08	Yes	0.119622	0.272378	0.0351488	9.34226e-15	Yes	0.0226197	0.0663852	0.0333946	0.0468259	No	0.138847
Pyruvate	0.124293	0.0244705	3.79573e-07	Yes	0.0218499	0.000362607	0.0232121	0.987536	No	0.141947	-0.0999903	0.0185333	0.00272899	1.11847e-11	Yes	0.00735504	0.00614997	0.00260075	0.0180471	No	0.119366	0.11871	0.0250954	2.24485e-06	Yes	0.0221942	0.00139649	0.0238579	0.953324	No	0.138807
L-HDL-TG	-0.115552	0.0252717	4.82798e-06	Yes	0.021797	0.0295119	0.0239853	0.218544	No	0.141962	0	-0.0267025	0.00281865	2.76881e-21	Yes	0.00783755	-0.00862914	0.00268842	0.00132901	No	0.119413	-0.158908	0.0263521	1.64416e-09	Yes	0.0223522	-0.00290575	0.0250608	0.907694	No	0.138807
Total fatty acids	0.101145	0.024584	3.88789e-05	Yes	0.0217541	-0.20794	0.0236109	1.30832e-18	Yes	0.142694	0	0.0003477	0.002745	0.899205	No	0.0068446	-0.03175	0.00264696	4.01042e-33	Yes	0.120741	0.081925	0.0254942	0.00131189	No	0.022058	-0.229782	0.0245277	7.54682e-21	Yes	0.139694
M-VLDL-L	-0.0916537	0.0244756	0.000180724	Yes	0.0217227	-0.450759	0.0234193	2.18695e-82	Yes	0.145503	0	0.00306079	0.00273246	0.262649	No	0.00685832	-0.0379883	0.00262857	2.75477e-47	Yes	0.121386	-0.097989	0.0251034	9.49154e-05	Yes	0.0221135	-0.455681	0.0240768	1.01428e-79	Yes	0.142417
S-HDL-P	-0.0807535	0.0244146	0.000941401	No	0.0216894	-0.167655	0.0236516	1.3655e-12	Yes	0.142431	0	-0.0379599	0.00272217	3.76946e-44	Yes	0.00899371	-0.0446785	0.0026479	8.91957e-64	Yes	0.122137	-0.0478697	0.0251794	0.057286	No	0.0219821	-0.149493	0.0244432	9.64129e-10	Yes	0.139186
XL-HDL-TG	0.0490338	0.0246735	0.0468918	No	0.0216139	-0.038523	0.0233162	0.0984977	No	0.141974	0	-1.68099e-05	0.00275402	0.99513	No	0.00684442	-0.00886677	0.00261438	0.000695315	No	0.119425	-0.00327144	0.0259001	0.899487	No	0.0219415	-0.0796465	0.0245151	0.00115904	No	0.138914
VLDL-FC	0.0366897	0.0245047	0.134331	No	0.0215955	-0.405129	0.0236123	7.05223e-66	Yes	0.144775	0	0.0177236	0.00273446	9.12502e-11	Yes	0.00730955	-0.0320348	0.00264973	1.27055e-33	Yes	0.120764	0.0232077	0.025168	0.356474	No	0.0219509	-0.415535	0.0243076	2.08631e-65	Yes	0.141755
VLDL-P	-0.0125782	0.0244743	0.607299	No	0.0215741	-0.399874	0.0234734	5.71099e-65	Yes	0.144735	0	0.012868	0.00273154	2.47017e-06	Yes	0.00709018	-0.0308894	0.00263429	9.91119e-32	Yes	0.120678	-0.028383	0.0251554	0.259193	No	0.0219557	-0.412556	0.0241815	3.7329e-65	Yes	0.141743

## Sheet: ST7
Supplementary Table 7. Observational estimates between the 32 clinical biomarkers and frailty in the UK Biobank (n=67,488) Notes: Bolded are the 18 "identified" biomarkers (i.e., with strongest evidence of an association with frailty in UK Biobank), which are those significant (p<.00025) in multivariable-adjusted linear regression models and had non-zero coefficients in LASSO models. β represents…
Clinical biomarkers	Main analysis: association between biomarkers and FI in UKB (n = 67,488)											Sensitivity analysis: association between biomarkers and FP in UKB (n = 66,695)										Sensitivity analysis: association between biomarkers and FI in UKB after excluding outliers outside 5 IQR from median (n = 57,300)										Replication: association between biomarkers and FI in TwinGene (n = 11,025)
	Linear regression of FI on each biomarker, adjusted for age and sex					Linear regression of FI on each biomarker, adjusted for age, sex, assessment center, BMI, smoking, alcohol, education, deprivation index					LASSO linear regression model including 32 biomarkers, age, sex	Linear regression of FP on each biomarker, adjusted for age and sex					Linear regression of FP on each biomarker, adjusted for age, sex, assessment center, BMI, smoking, alcohol, education, deprivation index					Linear regression of FI on each biomarker, adjusted for age and sex					Linear regression of FI on each biomarker, adjusted for age, sex, assessment center, BMI, smoking, alcohol, education, deprivation index					Linear regression of FI on each biomarker, adjusted for age and sex, and corrected for relatedness					Linear regression of FI on each biomarker, adjusted for age, sex, BMI, smoking, alcohol, education, and corrected for relatedness
	β per 1-SD increase	SE	p	Significant at p<.00025 (Bonferroni-corrected)	R2	β per 1-SD increase	SE	p	Significant at p<.00025 (Bonferroni-corrected)	R2	β per 1-SD increase	β per 1-SD increase	SE	p	Significant at p<.00025 (Bonferroni-corrected)	R2	β per 1-SD increase	SE	p	Significant at p<.00025 (Bonferroni-corrected)	R2	β per 1-SD increase	SE	p	Significant at p<.00025 (Bonferroni-corrected)	R2	β per 1-SD increase	SE	p	Significant at p<.00025 (Bonferroni-corrected)	R2	β per 1-SD increase	SE	p	Significant at p<.05	R2	β per 1-SD increase	SE	p	Significant at p<.05	R2
HbA1c	1.83821	0.0291009	0	Yes	0.07221	1.17617	0.0289492	0	Yes	0.173162	0.996615	0.15073	0.00338379	0	Yes	0.0333611	0.0760124	0.00336914	2.78181e-112	Yes	0.13261	2.52689	0.0514029	0	Yes	0.0578226	1.53867	0.0512607	2.13138e-196	Yes	0.149917	1.10697	0.0933023	1.81318e-32	Yes	0.055102	0.779103	0.0968441	8.62971e-16	Yes	0.0869468
Total cholesterol	-1.61577	0.0290979	0	Yes	0.06029	-1.28116	0.0277413	0	Yes	0.178993	-1.28333	-0.121549	0.00336473	5.14074e-283	Yes	0.0237046	-0.0841718	0.00322626	2.77014e-149	Yes	0.134853	-1.40134	0.0311934	0	Yes	0.0514945	-1.14047	0.0298469	2.1E-315	Yes	0.158148	-0.704639	0.0805568	2.1889e-18	Yes	0.0439168	-0.576861	0.0810144	1.07553e-12	Yes	0.0832339
Cystatin C	1.59169	0.0307982	0	Yes	0.0547648	0.85268	0.0306649	3.42449e-169	Yes	0.162334	1.52434	0.180142	0.00355466	0	Yes	0.0415115	0.0987804	0.00354694	1.06574e-169	Yes	0.136088	1.91225	0.0425027	0	Yes	0.0515909	0.900558	0.0433528	1.74436e-95	Yes	0.142879	N/A	N/A	N/A	N/A	N/A	N/A	N/A	N/A	N/A	N/A
LDL-C	-1.4772	0.0289728	0	Yes	0.0538019	-1.29112	0.0272625	0	Yes	0.180312	-0.804408	-0.0984649	0.00334853	7.58952e-189	Yes	0.0173414	-0.0799575	0.00317421	2.39068e-139	Yes	0.134251	-1.25272	0.0308845	0	Yes	0.045493	-1.13614	0.0292436	0	Yes	0.158867	-0.676162	0.0790403	1.18226e-17	Yes	0.0435923	-0.586171	0.0792272	1.37615e-13	Yes	0.0836203
HDL-C	-1.54679	0.0316597	0	Yes	0.0509236	-0.588948	0.0338157	8.77561e-68	Yes	0.156418	0	-0.153393	0.00362934	0	Yes	0.0305667	-0.0406243	0.0038959	1.94525e-25	Yes	0.127334	-1.3861	0.0336315	0	Yes	0.0463567	-0.54177	0.0359535	3.2805e-51	Yes	0.139778	-0.906375	0.0860768	6.29395e-26	Yes	0.0474412	-0.455327	0.0921247	7.71244e-07	Yes	0.0808226
Glucose	1.20726	0.0292386	0	Yes	0.0415667	0.786176	0.0280832	1.90211e-171	Yes	0.162465	0	0.105113	0.00337098	6.35226e-212	Yes	0.0189044	0.0601644	0.00324907	2.33979e-76	Yes	0.130428	1.11442	0.0596747	1.34766e-77	Yes	0.024025	0.598253	0.0570959	1.15069e-25	Yes	0.137989	0.868635	0.0929738	9.3821e-21	Yes	0.0479433	0.523383	0.0928215	1.71436e-08	Yes	0.0822477
ApoA	-1.14799	0.0313934	6.48052e-290	Yes	0.0364464	-0.355283	0.0324389	6.84044e-28	Yes	0.154087	0	-0.136151	0.0035795	3.3E-313	Yes	0.025736	-0.0460219	0.00373049	6.28404e-35	Yes	0.12791	-1.01981	0.033464	2.33734e-202	Yes	0.0337466	-0.317968	0.034687	5.03276e-20	Yes	0.137595	-0.528723	0.0894992	3.47193e-09	Yes	0.0403131	-0.231943	0.0929586	0.0125913	Yes	0.079024
GGT	1.04636	0.0296084	4.32756e-271	Yes	0.0352088	0.708284	0.0284113	1.51845e-136	Yes	0.160433	0.511383	0.0855216	0.00341971	2.13491e-137	Yes	0.0138489	0.0524484	0.00329943	8.59536e-57	Yes	0.129239	1.92909	0.0605536	8.88661e-221	Yes	0.0351746	1.17258	0.059648	9.52209e-86	Yes	0.142198	N/A	N/A	N/A	N/A	N/A	N/A	N/A	N/A	N/A	N/A
ApoB	-1.01512	0.0291821	8.61237e-263	Yes	0.0346627	-1.0365	0.0273527	7.1E-311	Yes	0.170538	0.673834	-0.0637541	0.00334974	1.50059e-80	Yes	0.00997822	-0.0664136	0.0031699	3.79786e-97	Yes	0.131691	-0.864537	0.0309764	2.8351e-170	Yes	0.0312546	-0.920724	0.0292961	6.09472e-215	Yes	0.151204	-0.282217	0.0788072	0.000342142	Yes	0.0378194	-0.333757	0.0789994	2.39146e-05	Yes	0.0800686
CRP	1.00846	0.0292004	4.27313e-259	Yes	0.0344194	0.447267	0.0282712	2.84458e-56	Yes	0.155745	0.326697	0.122403	0.00334351	1.58383e-290	Yes	0.0242105	0.064166	0.00325722	3.85496e-86	Yes	0.131022	2.68971	0.0688925	0	Yes	0.0435301	0.882314	0.0712418	3.51147e-35	Yes	0.138655	0.512811	0.0981343	1.7359e-07	Yes	0.0406351	0.31237	0.0900646	0.000523784	Yes	0.0798568
Triglycerides	1.02037	0.0300373	8.10608e-251	Yes	0.0338743	0.373589	0.029463	8.42875e-37	Yes	0.154607	0.526013	0.068309	0.00344437	2.81388e-87	Yes	0.0104368	-0.00263508	0.00339268	0.437341	No	0.125898	0.922167	0.033587	6.91644e-165	Yes	0.0308356	0.317148	0.0331849	1.25886e-21	Yes	0.137707	0.829441	0.0795703	1.92667e-25	Yes	0.0471153	0.421302	0.0821782	2.94891e-07	Yes	0.0808789
Vitamin D	-0.885933	0.0293406	5.90275e-199	Yes	0.0304523	-0.367113	0.0286135	1.23408e-37	Yes	0.154656	-0.463802	-0.11487	0.00333926	4.57491e-257	Yes	0.0219551	-0.0589516	0.00328543	8.03935e-72	Yes	0.130152	-0.75064	0.0309509	2.79429e-129	Yes	0.0280621	-0.326228	0.0303205	5.68941e-27	Yes	0.13808	N/A	N/A	N/A	N/A	N/A	N/A	N/A	N/A	N/A	N/A
ALP	0.8636	0.0295497	1.35471e-186	Yes	0.029635	0.417713	0.0281857	1.30577e-49	Yes	0.155356	0.141299	0.0964785	0.00337277	7.0342e-179	Yes	0.0166657	0.0474506	0.00324092	1.83183e-48	Yes	0.128732	0.861436	0.0378476	3.62199e-114	Yes	0.0268829	0.337807	0.0365804	2.67834e-20	Yes	0.137614	N/A	N/A	N/A	N/A	N/A	N/A	N/A	N/A	N/A	N/A
SHBG	-0.877541	0.031973	6.23549e-165	Yes	0.0282013	-0.163344	0.0324723	4.91118e-07	Yes	0.152878	-0.202505	-0.0613488	0.00366293	7.79934e-63	Yes	0.00877012	0.0170701	0.00373754	4.95167e-06	Yes	0.126167	-0.847065	0.0347288	9.96852e-131	Yes	0.028175	-0.190592	0.0356715	9.17854e-08	Yes	0.136745	N/A	N/A	N/A	N/A	N/A	N/A	N/A	N/A	N/A	N/A
ALT	0.795115	0.0302281	1.01326e-151	Yes	0.027326	0.292259	0.0295399	4.59907e-23	Yes	0.153805	0	0.0385975	0.00345813	6.68524e-29	Yes	0.00645672	-0.0175071	0.00339664	2.55402e-07	Yes	0.126243	0.955357	0.0425228	2.6521e-111	Yes	0.0266593	0.264366	0.0424135	4.60646e-10	Yes	0.136903	N/A	N/A	N/A	N/A	N/A	N/A	N/A	N/A	N/A	N/A
IGF-1	-0.760653	0.0301925	2.09175e-139	Yes	0.0265095	-0.248472	0.0289606	9.71929e-18	Yes	0.153496	-0.404772	-0.0711634	0.00345528	5.90405e-94	Yes	0.0108919	-0.0193294	0.00333231	6.63843e-09	Yes	0.126337	-0.637325	0.0333766	4.97067e-81	Yes	0.0242936	-0.1972	0.0321095	8.22939e-10	Yes	0.136886	N/A	N/A	N/A	N/A	N/A	N/A	N/A	N/A	N/A	N/A
Urate	0.786553	0.0333712	2.46328e-122	Yes	0.0253766	0.00289876	0.0337043	0.931462	No	0.152555	0	0.0780392	0.00381805	1.43342e-92	Yes	0.0107975	0.000170231	0.00388034	0.965008	No	0.12589	0.748342	0.0366338	2.03141e-92	Yes	0.025184	-0.0141887	0.0375691	0.705677	No	0.136309	N/A	N/A	N/A	N/A	N/A	N/A	N/A	N/A	N/A	N/A
Testosterone	-1.38449	0.058889	9.94619e-122	Yes	0.0253364	-0.714026	0.0565893	1.85842e-36	Yes	0.154587	-0.296636	-0.0999142	0.00673734	1.12656e-49	Yes	0.00787255	-0.0337328	0.00651812	2.28289e-07	Yes	0.126246	-1.16572	0.0639243	4.33475e-74	Yes	0.0237507	-0.636431	0.0616983	6.33103e-25	Yes	0.137937	N/A	N/A	N/A	N/A	N/A	N/A	N/A	N/A	N/A	N/A
Microalbumin (urine)	0.562728	0.0293895	1.68059e-81	Yes	0.022663	0.353541	0.0274762	7.64715e-38	Yes	0.154668	0.107312	0.0565875	0.00339981	4.44049e-62	Yes	0.0087186	0.0357594	0.00320628	7.35691e-29	Yes	0.127541	5.18661	0.328009	3.36152e-56	Yes	0.0223508	3.14567	0.310726	4.55227e-24	Yes	0.137877	N/A	N/A	N/A	N/A	N/A	N/A	N/A	N/A	N/A	N/A
AST	0.568889	0.0298187	6.25943e-81	Yes	0.022625	0.331842	0.0284382	1.97352e-31	Yes	0.154293	0	0.0246715	0.00340837	4.58475e-13	Yes	0.00538225	-0.000930091	0.00327388	0.776339	No	0.125891	0.633814	0.0486814	1.07367e-38	Yes	0.0209809	0.284571	0.046567	9.96644e-10	Yes	0.13688	N/A	N/A	N/A	N/A	N/A	N/A	N/A	N/A	N/A	N/A
Albumin	-0.545126	0.0299294	6.04128e-74	Yes	0.0221604	-0.13234	0.0284579	3.31925e-06	Yes	0.152831	0	-0.089947	0.00341095	1.83682e-152	Yes	0.0148727	-0.0470235	0.00327135	8.83156e-47	Yes	0.12863	-0.376266	0.0323883	3.6471e-31	Yes	0.0203919	-0.040425	0.0309467	0.191464	No	0.136333	N/A	N/A	N/A	N/A	N/A	N/A	N/A	N/A	N/A	N/A
Total bilirubin	-0.448127	0.0298759	8.92304e-51	Yes	0.0206186	-0.138954	0.028172	8.1442e-07	Yes	0.152866	-0.187992	-0.0386903	0.00340572	7.01472e-30	Yes	0.00652337	-0.00725503	0.00323626	0.0249781	No	0.125956	-0.496347	0.0367024	1.31564e-41	Yes	0.0212087	-0.199523	0.0349017	1.09151e-08	Yes	0.136808	N/A	N/A	N/A	N/A	N/A	N/A	N/A	N/A	N/A	N/A
Urea	0.333483	0.0305395	9.78612e-28	Yes	0.0190867	0.322038	0.0287611	4.4791e-29	Yes	0.154156	0	0.0304398	0.00349993	3.47553e-18	Yes	0.00572855	0.0289184	0.00331453	2.72895e-18	Yes	0.126901	0.090551	0.0372703	0.0151196	No	0.0181856	0.12588	0.0353595	0.000371159	No	0.136502	N/A	N/A	N/A	N/A	N/A	N/A	N/A	N/A	N/A	N/A
Creatinine	0.341235	0.0329489	4.08351e-25	Yes	0.0189128	0.268239	0.0309715	4.78656e-18	Yes	0.153513	-0.814277	0.0150975	0.00378808	6.73992e-05	Yes	0.00483785	0.00682621	0.00358225	0.0567109	No	0.125938	0.127386	0.0485357	0.00867756	No	0.0182025	0.0479683	0.0461487	0.29861	No	0.136324	N/A	N/A	N/A	N/A	N/A	N/A	N/A	N/A	N/A	N/A
Potassium (urine)	-0.283094	0.029521	9.13097e-22	Yes	0.0186907	-0.206914	0.0277609	9.20418e-14	Yes	0.153265	-0.200242	-0.0203793	0.00336648	1.424e-09	Yes	0.00514749	-0.00931342	0.00319156	0.00352244	No	0.126003	-0.142041	0.0308597	4.17754e-06	Yes	0.0184474	-0.109282	0.0292509	0.00018715	Yes	0.136521	N/A	N/A	N/A	N/A	N/A	N/A	N/A	N/A	N/A	N/A
Creatinine (urine)	0.277417	0.0309312	3.07142e-19	Yes	0.0185234	0.0120519	0.0291275	0.679049	No	0.152557	0.299086	0.0462857	0.00352497	2.4542e-39	Yes	0.00716762	0.0171217	0.00334767	3.15442e-07	Yes	0.126237	0.3549	0.0333353	1.91964e-26	Yes	0.020023	0.0827099	0.0317363	0.00915883	No	0.136411	N/A	N/A	N/A	N/A	N/A	N/A	N/A	N/A	N/A	N/A
Phosphate	0.197336	0.030103	5.59054e-11	Yes	0.0179788	0.284021	0.0283117	1.14723e-23	Yes	0.153841	0.158106	0.0157895	0.00343306	4.24821e-06	Yes	0.00491644	0.0255469	0.00325601	4.35654e-15	Yes	0.126708	0.230069	0.0318128	4.82042e-13	Yes	0.0189799	0.29594	0.0301915	1.14997e-22	Yes	0.137779	N/A	N/A	N/A	N/A	N/A	N/A	N/A	N/A	N/A	N/A
Total protein	0.0622874	0.0294907	0.0346816	No	0.0174184	-0.00741452	0.0277472	0.789303	No	0.152556	0	0.00115046	0.00336728	0.732609	No	0.00460257	-0.00731591	0.003194	0.0219944	No	0.125959	0.0290982	0.0314636	0.355063	No	0.0180991	-0.0303784	0.0298586	0.308964	No	0.136323	N/A	N/A	N/A	N/A	N/A	N/A	N/A	N/A	N/A	N/A
Sodium (urine)	0.0294622	0.0304708	0.333598	No	0.0173671	-0.370055	0.0289418	2.16939e-37	Yes	0.154641	0	0.00883964	0.00347651	0.0110028	No	0.00469731	-0.0337683	0.0033313	3.95655e-24	Yes	0.127254	0.158607	0.0319104	6.70088e-07	Yes	0.0185076	-0.23708	0.0306808	1.11668e-14	Yes	0.137223	N/A	N/A	N/A	N/A	N/A	N/A	N/A	N/A	N/A	N/A
Lipoprotein(a)	0.0265916	0.029426	0.36617	No	0.0173653	0.0177591	0.0274758	0.518051	No	0.15256	0.0752983	0.00188803	0.0033552	0.573631	No	0.00460555	0.00165385	0.00315963	0.600675	No	0.125893	0.021735	0.030777	0.480062	No	0.018093	0.0137133	0.0289934	0.63623	No	0.136311	N/A	N/A	N/A	N/A	N/A	N/A	N/A	N/A	N/A	N/A
Calcium	0.0172245	0.0295083	0.559413	No	0.0173584	0.0835691	0.0276841	0.00253986	No	0.152671	0.137655	-0.0262985	0.0033652	5.58391e-15	Yes	0.00551152	-0.0194418	0.0031845	1.03289e-09	Yes	0.126385	0.0406048	0.0315563	0.198189	No	0.0181128	0.0907698	0.0298725	0.00237813	No	0.136449	N/A	N/A	N/A	N/A	N/A	N/A	N/A	N/A	N/A	N/A
Direct bilirubin	-0.014963	0.0300756	0.61883	No	0.0173571	0.177649	0.0282157	3.07154e-10	Yes	0.153062	0	0.00266442	0.00342714	0.436897	No	0.00460985	0.0225389	0.00324222	3.64283e-12	Yes	0.126532	-0.0711295	0.0381364	0.0621679	No	0.018144	0.141379	0.036142	9.17311e-05	Yes	0.136542	N/A	N/A	N/A	N/A	N/A	N/A	N/A	N/A	N/A	N/A

## Sheet: ST8
Supplementary Table 8. Subgroup analysis for the observational associations between the 168 NMR metabolomic biomarkers and frailty index in the UK Biobank Notes: β represents the difference in the frailty index (%) per 1 standard deviation increase in biomarker level. All models were multivariable linear regression models adjusted for age, sex, baseline assessment center, body mass index, smoking…
NMR metabolomic biomarkers	Age <60 years (n = 50,256)					Age ≥60 years (n = 40,317)					Women (n = 49,296)					Men (n = 41,277)					Non-white ethnicity (n = 4,785)
	β per 1-SD increase	SE	p	Significant at p<.00025 (Bonferroni-corrected)		β per 1-SD increase	SE	p	Significant at p<.00025 (Bonferroni-corrected)		β per 1-SD increase	SE	p	Significant at p<.00025 (Bonferroni-corrected)		β per 1-SD increase	SE	p	Significant at p<.00025 (Bonferroni-corrected)		β per 1-SD increase	SE	p	Significant at p<.00025 (Bonferroni-corrected)
XL-HDL-CE	-0.605712	0.0373237	4.49722e-59	Yes		-0.861078	0.0408956	7.05328e-98	Yes		-0.643103	0.0332765	6.66283e-83	Yes		-0.990842	0.0501578	1.87492e-86	Yes		-0.409898	0.117373	0.000483549	No
XL-HDL-C	-0.609221	0.0370133	1.03895e-60	Yes		-0.882648	0.0404419	5.62118e-105	Yes		-0.64968	0.0329457	3.18475e-86	Yes		-1.0205	0.0497328	4.28208e-93	Yes		-0.432834	0.117045	0.000219899	Yes
XL-HDL-P	-0.530528	0.0366304	1.93263e-47	Yes		-0.878773	0.0403592	1.70011e-104	Yes		-0.60562	0.0327079	2.81368e-76	Yes		-0.983298	0.0495619	3.50543e-87	Yes		-0.358073	0.116876	0.00219911	No
IDL-C	-0.743092	0.0329641	5.8358e-112	Yes		-1.5379	0.035097	0	Yes		-0.879164	0.0325247	9.9223e-160	Yes		-1.47531	0.0353956	0	Yes		-0.963759	0.113929	3.59344e-17	Yes
IDL-CE	-0.739908	0.0329291	2.95879e-111	Yes		-1.53848	0.0351843	0	Yes		-0.871575	0.0324708	1.49926e-157	Yes		-1.48032	0.0354986	0	Yes		-0.962739	0.113976	3.99239e-17	Yes
XL-HDL-FC	-0.586566	0.0354727	2.96363e-61	Yes		-0.913483	0.0385479	2.80155e-123	Yes		-0.64791	0.0317046	1.97101e-92	Yes		-1.02925	0.0468458	2.27823e-106	Yes		-0.500583	0.115782	1.56912e-05	Yes
Glycoprotein acetyls	0.623823	0.0330714	4.36123e-79	Yes		0.537212	0.038652	8.18621e-44	Yes		0.608766	0.0353973	4.31378e-66	Yes		0.541872	0.035879	2.14298e-51	Yes		0.87511	0.11976	3.21116e-13	Yes
IDL-FC	-0.730461	0.0329476	2.23692e-108	Yes		-1.50202	0.0348734	0	Yes		-0.876937	0.0326017	3.33432e-158	Yes		-1.42684	0.035103	0	Yes		-0.945665	0.113853	1.29592e-16	Yes
XL-HDL-L	-0.517973	0.0367604	5.30772e-45	Yes		-0.769927	0.0406636	1.34927e-79	Yes		-0.579995	0.032898	2.38339e-69	Yes		-0.837209	0.0498561	4.52659e-63	Yes		-0.31201	0.11688	0.00762408	No
L-HDL-CE	-0.503727	0.0379146	3.27864e-40	Yes		-0.617334	0.0423078	4.24747e-48	Yes		-0.528156	0.0344984	8.76982e-53	Yes		-0.657564	0.0499896	1.94392e-39	Yes		-0.197097	0.118074	0.0951338	No
L-HDL-C	-0.496545	0.0378905	3.59492e-39	Yes		-0.627737	0.0423014	1.10608e-49	Yes		-0.525761	0.0344469	1.78894e-52	Yes		-0.669052	0.0501037	1.38014e-40	Yes		-0.192491	0.117914	0.10265	No
L-LDL-FC	-0.665918	0.0320067	9.90681e-96	Yes		-1.46353	0.034898	0	Yes		-0.822669	0.0323555	1.10997e-141	Yes		-1.34072	0.0342991	0	Yes		-1.03915	0.113863	1.04781e-19	Yes
L-HDL-P	-0.454365	0.0378428	3.64624e-33	Yes		-0.626462	0.0424739	4.20092e-49	Yes		-0.498442	0.0345104	3.46726e-47	Yes		-0.655851	0.0500908	4.32134e-39	Yes		-0.14138	0.117803	0.230148	No
L-HDL-FC	-0.463903	0.0376526	7.89041e-35	Yes		-0.654894	0.042164	3.04868e-54	Yes		-0.512164	0.0342346	1.72691e-50	Yes		-0.691472	0.0500551	2.62282e-43	Yes		-0.174727	0.117316	0.13646	No
XL-HDL-PL	-0.466477	0.036618	4.10405e-37	Yes		-0.666216	0.0408238	1.12924e-59	Yes		-0.53333	0.0329518	9.15603e-59	Yes		-0.680713	0.0496996	1.32484e-42	Yes		-0.233326	0.116795	0.0458052	No
Total-CE	-0.599896	0.0328339	2.48911e-74	Yes		-1.43294	0.0359812	0	Yes		-0.761188	0.0330982	2.06241e-116	Yes		-1.31179	0.0354589	1.1494e-294	Yes		-0.831406	0.11481	5.19233e-13	Yes
IDL-L	-0.659269	0.0328595	3.49698e-89	Yes		-1.47885	0.0351251	0	Yes		-0.8065	0.0324118	8.14617e-136	Yes		-1.40735	0.035462	0	Yes		-0.895034	0.113921	4.90282e-15	Yes
L-HDL-L	-0.407391	0.0376289	2.76428e-27	Yes		-0.537958	0.0424875	1.13827e-36	Yes		-0.452274	0.0344914	3.24959e-39	Yes		-0.53925	0.0497311	2.33943e-27	Yes		-0.0927865	0.117559	0.429991	No
Total-C	-0.584445	0.0326653	2.28761e-71	Yes		-1.42452	0.0357294	0	Yes		-0.750776	0.0329262	1.76586e-114	Yes		-1.299	0.0352186	6.0143e-293	Yes		-0.825676	0.114682	7.03878e-13	Yes
LDL-FC	-0.628054	0.0315955	1.38679e-87	Yes		-1.41019	0.034707	0	Yes		-0.783007	0.0321492	3.08896e-130	Yes		-1.28003	0.0338735	3.86242e-307	Yes		-1.04145	0.113759	8.07897e-20	Yes
IDL-PL	-0.620126	0.0328954	5.40726e-79	Yes		-1.44376	0.0351114	0	Yes		-0.777958	0.0323583	5.62255e-127	Yes		-1.36673	0.0356069	1.2E-316	Yes		-0.876644	0.113864	1.67534e-14	Yes
HDL particle size	-0.396999	0.0372817	1.89009e-26	Yes		-0.4712	0.0425123	1.65588e-28	Yes		-0.466454	0.0358647	1.31385e-38	Yes		-0.389449	0.0454746	1.12692e-17	Yes		-0.0320479	0.117479	0.785022	No
HDL-C	-0.390858	0.0370542	5.51294e-26	Yes		-0.591877	0.042263	1.867e-44	Yes		-0.415573	0.0350989	2.68504e-32	Yes		-0.632539	0.0462213	1.55175e-42	Yes		-0.134034	0.118104	0.256484	No
HDL-CE	-0.394047	0.0369802	1.75382e-26	Yes		-0.552723	0.042125	3.01591e-39	Yes		-0.408139	0.0351585	4.10046e-31	Yes		-0.593548	0.0457414	1.99273e-38	Yes		-0.134011	0.118225	0.257052	No
HDL-FC	-0.358199	0.0368354	2.48649e-22	Yes		-0.696797	0.0422438	6.41659e-61	Yes		-0.423595	0.0346945	3.11394e-34	Yes		-0.72359	0.0468196	9.96337e-54	Yes		-0.128825	0.117437	0.272712	No
Sphingomyelins	-0.496345	0.0341001	6.76744e-48	Yes		-1.25027	0.0376446	1.40465e-238	Yes		-0.662027	0.0338946	1.24519e-84	Yes		-1.14101	0.0378131	7.88776e-198	Yes		-0.574744	0.115133	6.20134e-07	Yes
M-VLDL-CE	-0.630564	0.0317239	1.42455e-87	Yes		-1.40278	0.0343231	0	Yes		-0.77632	0.0317636	3.95705e-131	Yes		-1.31619	0.0342681	4.7E-317	Yes		-0.988899	0.113767	4.90347e-18	Yes
L-HDL-PL	-0.337969	0.0373088	1.36678e-19	Yes		-0.434568	0.0425027	1.65318e-24	Yes		-0.38626	0.0345275	5.12455e-29	Yes		-0.406243	0.0489485	1.07842e-16	Yes		-0.0184065	0.117277	0.875292	No
Unsaturation	-0.492173	0.0342525	1.00642e-46	Yes		-0.356009	0.0372251	1.19978e-21	Yes		-0.48715	0.0355246	1.01927e-42	Yes		-0.382143	0.0357274	1.15246e-26	Yes		-0.516134	0.117469	1.13955e-05	Yes
XS-VLDL-CE	-0.580996	0.03285	8.76155e-70	Yes		-1.37203	0.0350143	0	Yes		-0.708836	0.0318541	3.75838e-109	Yes		-1.35815	0.036265	8.40211e-302	Yes		-0.752305	0.113734	4.16144e-11	Yes
L-LDL-C	-0.539691	0.0315254	1.64693e-65	Yes		-1.35416	0.0349945	1.5E-321	Yes		-0.695428	0.0321341	2.26224e-103	Yes		-1.22161	0.0340956	8.38258e-277	Yes		-0.96212	0.113991	4.21812e-17	Yes
Total-FC	-0.535973	0.0322617	8.21166e-62	Yes		-1.38103	0.0351962	0	Yes		-0.710189	0.0324921	2.14426e-105	Yes		-1.25034	0.0347515	4.40204e-279	Yes		-0.794914	0.11443	4.2753e-12	Yes
S-LDL-FC	-0.597747	0.0311361	7.65198e-82	Yes		-1.2929	0.0343963	7.8802e-304	Yes		-0.740138	0.0317919	3.14404e-119	Yes		-1.16864	0.0334308	8.5869e-264	Yes		-1.06358	0.113583	1.18438e-20	Yes
Size-specific LDL-C	-0.576481	0.0314797	1.15453e-74	Yes		-1.37836	0.0345193	0	Yes		-0.722649	0.0318926	4.42864e-113	Yes		-1.26937	0.0338986	9.95221e-302	Yes		-0.981895	0.113739	8.19042e-18	Yes
S-HDL-TG	0.514549	0.0331823	4.18774e-54	Yes		0.312315	0.0377864	1.43686e-16	Yes		0.524359	0.033994	1.4895e-53	Yes		0.287327	0.0369262	7.35846e-15	Yes		0.453823	0.116604	0.000100861	Yes
L-LDL-PL	-0.55718	0.0315821	1.90294e-69	Yes		-1.36582	0.0346503	0	Yes		-0.701013	0.0319241	2.36302e-106	Yes		-1.26339	0.0341197	3.4479e-295	Yes		-0.941687	0.113854	1.7322e-16	Yes
L-LDL-L	-0.506477	0.0315222	6.06124e-58	Yes		-1.32366	0.0349408	0	Yes		-0.661389	0.0320697	4.28766e-94	Yes		-1.19637	0.0341251	2.73441e-265	Yes		-0.919349	0.11399	9.30188e-16	Yes
IDL-P	-0.604227	0.0319562	1.86872e-79	Yes		-1.39385	0.0342085	0	Yes		-0.732484	0.0314534	2.66511e-119	Yes		-1.34903	0.0346946	0	Yes		-0.930964	0.113552	3.14363e-16	Yes
L-LDL-CE	-0.489945	0.03137	7.39053e-55	Yes		-1.30117	0.0350564	1.97618e-296	Yes		-0.642628	0.0320642	5.45803e-89	Yes		-1.16835	0.0340596	3.09702e-254	Yes		-0.924837	0.114069	6.59221e-16	Yes
M-LDL-FC	-0.537277	0.0310426	6.47551e-67	Yes		-1.29596	0.0347056	6.00347e-300	Yes		-0.680234	0.0319172	2.51755e-100	Yes		-1.16584	0.0335217	3.62246e-261	Yes		-0.996589	0.113709	2.62061e-18	Yes
XS-VLDL-C	-0.503888	0.0325799	7.83923e-54	Yes		-1.28666	0.0349545	1.14743e-291	Yes		-0.634432	0.0316607	5.83981e-89	Yes		-1.26539	0.0361477	1.61901e-264	Yes		-0.675138	0.113799	3.20331e-09	Yes
VLDL particle size	0.378579	0.0348433	1.81363e-27	Yes		0.178253	0.0394935	6.39546e-06	Yes		0.367077	0.0365597	1.06714e-23	Yes		0.186039	0.0375743	7.40404e-07	Yes		0.150138	0.116599	0.197936	No
LDL-C	-0.493852	0.0312915	5.63715e-56	Yes		-1.30298	0.0347979	1.4697e-301	Yes		-0.649103	0.0320343	6.53667e-91	Yes		-1.16774	0.0337659	2.60211e-258	Yes		-0.920653	0.113944	8.25748e-16	Yes
HDL-L	-0.218255	0.0360444	1.41271e-09	Yes		-0.441545	0.0421086	1.08428e-25	Yes		-0.264214	0.0348474	3.46196e-14	Yes		-0.43678	0.0447008	1.5851e-22	Yes		0.0454413	0.117684	0.699419	No
non-HDL-C	-0.49761	0.0315786	8.29258e-56	Yes		-1.32508	0.0345822	2.0E-315	Yes		-0.648552	0.0318635	1.03443e-91	Yes		-1.22017	0.0341273	1.14572e-275	Yes		-0.865514	0.113971	3.74648e-14	Yes
M-VLDL-C	-0.51556	0.0314801	3.99616e-60	Yes		-1.29989	0.0343668	1.48533e-307	Yes		-0.653479	0.031512	4.12563e-95	Yes		-1.22473	0.0343445	2.90314e-274	Yes		-0.868263	0.113909	3.01903e-14	Yes
XXL-VLDL-PL	0.388524	0.033048	7.22156e-32	Yes		0.121693	0.0379467	0.00134256	No		0.410854	0.0367948	6.48311e-29	Yes		0.127607	0.034	0.000174871	Yes		0.374366	0.116229	0.00128684	No
LDL-PL	-0.492393	0.0313236	1.51436e-55	Yes		-1.28907	0.0346185	2.65593e-298	Yes		-0.640623	0.031838	1.11704e-89	Yes		-1.17186	0.0338579	1.02799e-258	Yes		-0.913851	0.113864	1.27645e-15	Yes
XXL-VLDL-P	0.37699	0.0329901	3.32988e-30	Yes		0.104796	0.0378489	0.00562917	No		0.402053	0.0369905	1.74046e-27	Yes		0.111665	0.0337091	0.000925097	No		0.359394	0.11617	0.00198902	No
LDL-L	-0.455631	0.0312974	6.51541e-48	Yes		-1.26381	0.0348093	6.178e-284	Yes		-0.611408	0.0320115	5.05113e-81	Yes		-1.12982	0.0338099	1.50805e-241	Yes		-0.877252	0.113992	1.71861e-14	Yes
XL-VLDL-TG	0.368021	0.0333932	3.26998e-28	Yes		0.0956809	0.0378819	0.0115483	No		0.396484	0.0367852	4.67633e-27	Yes		0.0887367	0.0343098	0.00970373	No		0.282939	0.116297	0.015017	No
Total-PL	-0.317329	0.0329534	6.2669e-22	Yes		-1.10898	0.03765	1.21011e-188	Yes		-0.47492	0.0336731	4.41654e-45	Yes		-0.968797	0.0365997	4.31293e-153	Yes		-0.377754	0.115901	0.00112527	No
Total cholines	-0.269312	0.03338	7.3014e-16	Yes		-0.98445	0.0388577	1.76711e-140	Yes		-0.399838	0.0339372	5.36321e-32	Yes		-0.877426	0.0380597	7.60772e-117	Yes		-0.259924	0.116231	0.0253835	No
Total-P	-0.257938	0.0337327	2.10184e-14	Yes		-0.72723	0.0396338	6.93116e-75	Yes		-0.303267	0.0342073	7.86406e-19	Yes		-0.714712	0.0390041	1.06725e-74	Yes		-0.19098	0.117501	0.104158	No
XXL-VLDL-TG	0.355454	0.0329538	4.27601e-27	Yes		0.111102	0.0376225	0.00314803	No		0.391127	0.0376683	3.13481e-25	Yes		0.114417	0.0330068	0.000527908	No		0.35917	0.115785	0.0019338	No
LDL-CE	-0.438904	0.0312142	8.03688e-45	Yes		-1.24783	0.0348966	1.28473e-275	Yes		-0.592229	0.0320449	5.34261e-76	Yes		-1.11201	0.0337722	1.14342e-234	Yes		-0.862363	0.114068	4.8544e-14	Yes
XXL-VLDL-L	0.353636	0.0329946	8.96363e-27	Yes		0.0774522	0.0377744	0.0403332	No		0.37667	0.0372173	4.7193e-24	Yes		0.0894453	0.0334805	0.0075528	No		0.345136	0.115974	0.0029361	No
XXL-VLDL-FC	0.353302	0.0328691	6.43249e-27	Yes		0.0528748	0.0378532	0.162471	No		0.359128	0.0362237	3.8005e-23	Yes		0.0714287	0.0342118	0.0368189	No		0.346794	0.116197	0.00285535	No
Remnant-C	-0.480687	0.0317834	1.47052e-51	Yes		-1.3072	0.0344745	0	Yes		-0.624926	0.0316812	2.84558e-86	Yes		-1.23178	0.0345283	1.77047e-274	Yes		-0.771912	0.11406	1.47781e-11	Yes
M-HDL-FC	-0.169614	0.0353877	1.64774e-06	Yes		-0.374227	0.04164	2.64562e-19	Yes		-0.197658	0.0347093	1.24326e-08	Yes		-0.383109	0.043159	7.16299e-19	Yes		0.0688442	0.117634	0.558414	No
L-LDL-P	-0.452032	0.031337	4.49893e-47	Yes		-1.22063	0.034537	2.12549e-269	Yes		-0.605236	0.0318462	3.04196e-80	Yes		-1.09946	0.0338059	4.56398e-229	Yes		-0.888087	0.113923	7.91906e-15	Yes
Glucose	0.465843	0.0321824	2.17628e-47	Yes		0.548429	0.0342074	1.15427e-57	Yes		0.393508	0.0362575	2.07212e-27	Yes		0.589138	0.0305896	2.74803e-82	Yes		0.672166	0.117514	1.13532e-08	Yes
LA	-0.354079	0.031253	1.02049e-29	Yes		-1.10577	0.0353642	4.9674e-212	Yes		-0.516073	0.0321032	5.36042e-58	Yes		-0.95122	0.0341434	3.26521e-169	Yes		-0.401176	0.11662	0.000586957	No
Phosphatidylcholines	-0.220271	0.0334119	4.36524e-11	Yes		-0.881936	0.0392671	5.10056e-111	Yes		-0.326349	0.0338236	5.2169e-22	Yes		-0.806627	0.0386925	5.17439e-96	Yes		-0.184548	0.116518	0.113296	No
ApoA1	-0.164024	0.0351314	3.03644e-06	Yes		-0.40007	0.0413091	3.70398e-22	Yes		-0.193819	0.0345839	2.10229e-08	Yes		-0.408877	0.0425542	7.77636e-22	Yes		0.0715866	0.117788	0.543378	No
LDL particle size	-0.336684	0.0317179	2.70971e-26	Yes		-0.442488	0.0371021	9.83403e-33	Yes		-0.322482	0.0347572	1.79335e-20	Yes		-0.451663	0.0335102	2.57536e-41	Yes		-0.55277	0.115077	1.61014e-06	Yes
S-VLDL-TG	0.374664	0.0323308	5.1697e-31	Yes		0.113352	0.0370655	0.00222847	No		0.362665	0.0341055	2.22276e-26	Yes		0.11864	0.0349834	0.000696252	No		0.283426	0.116107	0.0146823	No
M-HDL-C	-0.158792	0.0352634	6.71491e-06	Yes		-0.223606	0.0411233	5.43675e-08	Yes		-0.146822	0.034703	2.3328e-05	Yes		-0.26159	0.0423275	6.46488e-10	Yes		0.0935438	0.117872	0.427469	No
S-LDL-PL	-0.449939	0.0313196	1.04969e-46	Yes		-1.17644	0.0344192	2.37342e-252	Yes		-0.627374	0.0319465	1.56852e-85	Yes		-1.01753	0.0334143	2.11802e-201	Yes		-0.890463	0.113953	6.83563e-15	Yes
HDL-PL	-0.128312	0.0354078	0.00029054	No		-0.310729	0.0418337	1.12709e-13	Yes		-0.169582	0.0346911	1.02018e-06	Yes		-0.295521	0.0435282	1.14327e-11	Yes		0.148153	0.117374	0.206933	No
DHA	-0.172363	0.0344187	5.52338e-07	Yes		-0.280614	0.0357468	4.26338e-15	Yes		-0.240725	0.0337889	1.06006e-12	Yes		-0.245469	0.0364258	1.61744e-11	Yes		-0.31247	0.115452	0.00682565	No
XXL-VLDL-C	0.304358	0.03289	2.24931e-20	Yes		-0.0648171	0.0378469	0.0867916	No		0.292803	0.0359733	4.06418e-16	Yes		-0.0286257	0.0344474	0.405981	No		0.267289	0.116194	0.0214731	No
HDL-P	-0.188694	0.0339284	2.6876e-08	Yes		-0.502228	0.0399872	4.12242e-36	Yes		-0.203254	0.0341673	2.7199e-09	Yes		-0.524053	0.0397628	1.38974e-39	Yes		-0.0579042	0.11777	0.622974	No
XL-VLDL-P	0.297763	0.0333618	4.5941e-19	Yes		-0.0729957	0.0379079	0.0541606	No		0.284426	0.0359139	2.43185e-15	Yes		-0.0491837	0.0350739	0.160837	No		0.170353	0.11635	0.143226	No
LDL-P	-0.433153	0.0313966	3.23054e-43	Yes		-1.22402	0.0345011	2.06159e-271	Yes		-0.592119	0.0318422	6.49031e-77	Yes		-1.10249	0.033883	2.79691e-229	Yes		-0.836662	0.113972	2.50442e-13	Yes
M-HDL-CE	-0.154754	0.0351794	1.08974e-05	Yes		-0.185026	0.04092	6.15356e-06	Yes		-0.132979	0.0346679	0.000125319	Yes		-0.229833	0.0420127	4.51223e-08	Yes		0.0991439	0.117886	0.400386	No
VLDL-TG	0.314803	0.0329426	1.27632e-21	Yes		-0.00457268	0.037526	0.903016	No		0.31453	0.0359573	2.25355e-18	Yes		0.0111797	0.0342441	0.744071	No		0.224271	0.116239	0.0537443	No
Total triglycerides	0.33195	0.0326454	2.90056e-24	Yes		-0.00273766	0.037341	0.941556	No		0.323228	0.0355624	1.03585e-19	Yes		0.0206966	0.0341295	0.544243	No		0.249036	0.116237	0.0322081	No
ApoB	-0.439447	0.0315223	4.33424e-44	Yes		-1.23979	0.0344557	5.30543e-279	Yes		-0.592542	0.0317282	1.46607e-77	Yes		-1.13666	0.0341286	5.68057e-240	Yes		-0.821832	0.113974	6.49888e-13	Yes
XL-VLDL-L	0.287014	0.033312	7.1378e-18	Yes		-0.0843149	0.0378167	0.0257819	No		0.27218	0.0360169	4.19699e-14	Yes		-0.0561004	0.0348412	0.107368	No		0.169978	0.116309	0.143965	No
XS-VLDL-TG	0.396953	0.0317014	6.44517e-36	Yes		0.113505	0.0367111	0.00199051	No		0.344983	0.0331334	2.32614e-25	Yes		0.159476	0.0349942	5.19842e-06	Yes		0.348123	0.115883	0.00267844	No
S-LDL-C	-0.437143	0.0312322	1.98811e-44	Yes		-1.23061	0.0346686	1.07994e-271	Yes		-0.599628	0.0320814	1.10381e-77	Yes		-1.08562	0.0335371	5.5924e-227	Yes		-0.859081	0.113988	5.80159e-14	Yes
S-LDL-TG	0.344477	0.0320636	6.80309e-27	Yes		-0.0175678	0.0371907	0.636665	No		0.308099	0.0360289	1.25044e-17	Yes		0.0481636	0.0330091	0.144545	No		0.229686	0.116149	0.0480445	No
M-HDL-TG	0.388078	0.0312167	1.98588e-35	Yes		0.198297	0.0366431	6.28291e-08	Yes		0.38197	0.0318719	4.76869e-33	Yes		0.190868	0.0359377	1.0955e-07	Yes		0.524599	0.115615	5.84244e-06	Yes
MUFA	0.331005	0.0317723	2.17908e-25	Yes		-0.105951	0.037502	0.00472727	No		0.267302	0.0355281	5.41746e-14	Yes		-0.00617838	0.0333003	0.85281	No		0.264336	0.116297	0.0230764	No
XXL-VLDL-CE	0.26036	0.0328707	2.40991e-15	Yes		-0.161057	0.0377648	2.00603e-05	Yes		0.235908	0.0357161	4.01355e-11	Yes		-0.113025	0.0345915	0.00108625	No		0.199312	0.11616	0.086259	No
XL-VLDL-PL	0.243873	0.0332398	2.22124e-13	Yes		-0.178071	0.0377551	2.40791e-06	Yes		0.207875	0.0355497	5.02314e-09	Yes		-0.134219	0.0351578	0.000134942	Yes		0.11571	0.116282	0.319751	No
Omega-6	-0.287534	0.0312996	4.20966e-20	Yes		-1.04398	0.0362485	1.57057e-180	Yes		-0.441912	0.0325463	6.45687e-42	Yes		-0.883638	0.0345121	1.92414e-143	Yes		-0.336558	0.115948	0.00371794	No
M-HDL-P	-0.0984209	0.0347854	0.00466585	No		-0.225879	0.0410615	3.80021e-08	Yes		-0.101464	0.0345409	0.00331025	No		-0.249141	0.041753	2.43632e-09	Yes		0.164196	0.117721	0.163148	No
L-VLDL-PL	0.241849	0.0332537	3.57152e-13	Yes		-0.171963	0.0377059	5.11517e-06	Yes		0.209489	0.0349354	2.03079e-09	Yes		-0.145422	0.0357735	4.81082e-05	Yes		0.0784115	0.116324	0.500298	No
Total-L	-0.289168	0.0317326	8.33111e-20	Yes		-1.09303	0.0357894	1.74237e-202	Yes		-0.458196	0.0328604	4.18073e-44	Yes		-0.929871	0.0342805	1.35257e-160	Yes		-0.485908	0.115226	2.52431e-05	Yes
PUFA	-0.242161	0.0316004	1.84614e-14	Yes		-0.945704	0.0367092	3.77096e-145	Yes		-0.398135	0.0328845	1.08391e-33	Yes		-0.79132	0.0349659	1.06981e-112	Yes		-0.338121	0.11546	0.00342343	No
M-LDL-C	-0.390923	0.0311654	4.89564e-36	Yes		-1.17055	0.0349526	1.73237e-242	Yes		-0.532236	0.0321441	2.07521e-61	Yes		-1.04534	0.0337065	9.95897e-209	Yes		-0.791467	0.114072	4.53499e-12	Yes
S-LDL-L	-0.397501	0.031295	6.60393e-37	Yes		-1.17895	0.0347211	4.09412e-249	Yes		-0.571226	0.0322303	4.61896e-70	Yes		-1.01781	0.0334484	4.18019e-201	Yes		-0.817353	0.114131	9.27775e-13	Yes
Phosphoglycerides	-0.159773	0.0329549	1.24949e-06	Yes		-0.810996	0.0388578	3.2695e-96	Yes		-0.279727	0.0337899	1.27976e-16	Yes		-0.704051	0.0376955	1.60463e-77	Yes		-0.135244	0.116252	0.244739	No
L-VLDL-TG	0.231742	0.0329604	2.07828e-12	Yes		-0.0898918	0.0373756	0.0161728	No		0.228214	0.0357865	1.82084e-10	Yes		-0.0751043	0.0342617	0.0283795	No		0.126768	0.116276	0.27567	No
HDL-TG	0.374699	0.0311729	3.1023e-33	Yes		0.145238	0.036477	6.85697e-05	Yes		0.346941	0.0321811	4.54773e-27	Yes		0.165434	0.0352905	2.77075e-06	Yes		0.473482	0.115539	4.2401e-05	Yes
M-LDL-TG	0.34066	0.0318093	9.83305e-27	Yes		-0.0462804	0.0369777	0.210732	No		0.284302	0.035165	6.36869e-16	Yes		0.0308105	0.0332861	0.354645	No		0.181752	0.116177	0.117785	No
L-VLDL-P	0.222081	0.033067	1.88659e-11	Yes		-0.191643	0.0375698	3.39462e-07	Yes		0.190657	0.0352325	6.28292e-08	Yes		-0.156604	0.0351066	8.18625e-06	Yes		0.0781225	0.116273	0.501688	No
M-LDL-P	-0.379477	0.0313934	1.36587e-33	Yes		-1.16595	0.0347176	7.97894e-244	Yes		-0.539539	0.0319746	1.06334e-63	Yes		-1.03974	0.0340198	7.74016e-203	Yes		-0.688482	0.114096	1.72558e-09	Yes
M-LDL-PL	-0.36578	0.0310994	6.78346e-32	Yes		-1.13302	0.0350475	2.56231e-226	Yes		-0.502028	0.0319875	2.25844e-55	Yes		-1.01308	0.0338606	1.46066e-194	Yes		-0.815606	0.114103	1.02301e-12	Yes
Creatinine	0.207725	0.03791	4.28828e-08	Yes		0.448168	0.038388	1.93427e-31	Yes		0.421929	0.0422568	1.87029e-23	Yes		0.288588	0.034781	1.09765e-16	Yes		-0.0913652	0.11477	0.426032	No
XL-VLDL-FC	0.197164	0.0330451	2.43989e-09	Yes		-0.267263	0.0375553	1.12572e-12	Yes		0.142143	0.0350445	4.99813e-05	Yes		-0.209197	0.0352735	3.04075e-09	Yes		0.0637635	0.11622	0.583275	No
S-LDL-P	-0.363875	0.0315412	9.45472e-31	Yes		-1.15476	0.0345922	5.75315e-241	Yes		-0.533945	0.0319382	1.45084e-62	Yes		-1.02329	0.0340506	2.94852e-196	Yes		-0.742403	0.114141	8.65952e-11	Yes
L-VLDL-L	0.193888	0.0329977	4.23495e-09	Yes		-0.2164	0.0374358	7.50136e-09	Yes		0.160487	0.0350373	4.65141e-06	Yes		-0.182331	0.035095	2.05321e-07	Yes		0.0510873	0.116267	0.660395	No
XS-VLDL-FC	-0.313467	0.0320859	1.59306e-22	Yes		-1.04649	0.0349859	2.07145e-194	Yes		-0.446687	0.0314396	1.01312e-45	Yes		-1.00277	0.0359026	4.71431e-170	Yes		-0.466051	0.114194	4.55798e-05	Yes
M-LDL-L	-0.351632	0.0311825	1.85983e-29	Yes		-1.12829	0.0350781	4.33488e-224	Yes		-0.494642	0.0322097	4.24514e-53	Yes		-0.99842	0.033757	3.1617e-190	Yes		-0.758768	0.114188	3.39563e-11	Yes
S-LDL-CE	-0.359052	0.0313009	2.01616e-30	Yes		-1.16517	0.0349522	2.56128e-240	Yes		-0.526103	0.0323615	2.85788e-59	Yes		-1.00924	0.0336063	5.40561e-196	Yes		-0.744952	0.114288	7.89825e-11	Yes
LDL-TG	0.317867	0.031654	1.05065e-23	Yes		-0.0985381	0.0368555	0.0075065	No		0.24511	0.0343605	9.92144e-13	Yes		-0.0118847	0.0337362	0.724627	No		0.164517	0.116141	0.156689	No
L-VLDL-FC	0.181851	0.0331695	4.21444e-08	Yes		-0.283458	0.0376451	5.19194e-14	Yes		0.131579	0.0347263	0.000151421	Yes		-0.241606	0.0358533	1.61881e-11	Yes		0.00644934	0.116246	0.955758	No
Albumin	-0.154071	0.0307201	5.31336e-07	Yes		-0.151671	0.0366648	3.53093e-05	Yes		-0.192143	0.032393	3.02e-09	Yes		-0.113245	0.0345181	0.00103622	No		-0.201239	0.116795	0.0849548	No
M-VLDL-FC	-0.34497	0.0314267	5.31224e-28	Yes		-1.10286	0.0347901	8.41683e-218	Yes		-0.473143	0.0316632	2.24013e-50	Yes		-1.02874	0.0345363	6.9389e-193	Yes		-0.655533	0.114429	1.07803e-08	Yes
S-VLDL-FC	-0.334226	0.0314099	2.05573e-26	Yes		-1.07733	0.034782	3.82801e-208	Yes		-0.456024	0.031572	3.43149e-47	Yes		-1.01355	0.0346411	3.0346e-186	Yes		-0.677928	0.11422	3.15405e-09	Yes
IDL-TG	0.306889	0.0314679	1.88645e-22	Yes		-0.0902375	0.0366613	0.0138446	No		0.222227	0.0329232	1.49647e-11	Yes		-0.0085206	0.0348748	0.806984	No		0.208528	0.115824	0.0718674	No
M-LDL-CE	-0.327263	0.031256	1.25632e-25	Yes		-1.10059	0.035186	3.55198e-212	Yes		-0.466019	0.0323399	5.5976e-47	Yes		-0.97575	0.0338384	5.21549e-181	Yes		-0.692886	0.114299	1.45415e-09	Yes
M-HDL-L	-0.0177324	0.0342471	0.604616	No		-0.10595	0.0407176	0.00926965	No		-0.0101667	0.0343162	0.767029	No		-0.135564	0.0408686	0.000910446	No		0.246646	0.117529	0.0359091	No
M-VLDL-TG	0.182418	0.03246	1.922e-08	Yes		-0.217969	0.0369805	3.79626e-09	Yes		0.155067	0.0345143	7.04429e-06	Yes		-0.190216	0.0345974	3.86452e-08	Yes		0.0317051	0.116169	0.784924	No
L-LDL-TG	0.296356	0.0315524	6.10028e-21	Yes		-0.135077	0.0367747	0.000239961	Yes		0.211927	0.0336741	3.13102e-10	Yes		-0.0444467	0.0342344	0.19419	No		0.139278	0.116118	0.230414	No
XS-VLDL-P	-0.259433	0.0319592	4.86198e-16	Yes		-0.99755	0.03499	5.60579e-177	Yes		-0.399939	0.0314776	6.3123e-37	Yes		-0.935725	0.0356731	2.15396e-150	Yes		-0.436292	0.114318	0.000137194	Yes
VLDL-CE	-0.308802	0.0316177	1.63864e-22	Yes		-1.08076	0.0347535	8.9248e-210	Yes		-0.432716	0.0314396	5.09879e-43	Yes		-1.03489	0.0351076	5.55528e-189	Yes		-0.594606	0.114415	2.11596e-07	Yes
XS-VLDL-L	-0.221567	0.0319364	4.03268e-12	Yes		-0.947928	0.0352794	1.33015e-157	Yes		-0.362392	0.0314067	9.23605e-31	Yes		-0.885434	0.0360828	5.22964e-132	Yes		-0.371338	0.114351	0.00117335	No
XL-VLDL-C	0.0782963	0.0328444	0.0171363	No		-0.486159	0.0371601	4.97906e-39	Yes		0.00103104	0.0340535	0.975846	No		-0.424688	0.035781	1.93872e-32	Yes		-0.107486	0.116018	0.354259	No
VLDL-L	0.110185	0.0324121	0.000675619	No		-0.428536	0.0367832	2.57283e-31	Yes		0.0276127	0.0341463	0.418715	No		-0.347856	0.0347642	1.52513e-23	Yes		-0.0490381	0.115953	0.672379	No
L-VLDL-C	0.0703231	0.0326415	0.0312129	No		-0.473702	0.0369649	1.60744e-37	Yes		-0.00236449	0.0334762	0.943691	No		-0.428658	0.0360554	1.53164e-32	Yes		-0.120733	0.115946	0.297799	No
Valine	-0.0189766	0.0320288	0.55353	No		-0.107587	0.0378694	0.00449944	No		-0.0921434	0.0336319	0.0061507	No		-0.026851	0.0358065	0.453325	No		-0.17297	0.115258	0.133497	No
M-VLDL-PL	-0.255464	0.0314988	5.16437e-16	Yes		-0.994645	0.035123	1.1395e-174	Yes		-0.380861	0.0319748	1.14807e-32	Yes		-0.911624	0.0345675	5.49506e-152	Yes		-0.554085	0.1148	1.43539e-06	Yes
M-HDL-PL	0.0543293	0.0336464	0.106379	No		-0.0146454	0.0403691	0.716766	No		0.0693947	0.0341141	0.0419376	No		-0.0490126	0.0398587	0.218832	No		0.329679	0.117266	0.00495435	No
Total BCAA	-0.0101056	0.0320656	0.752645	No		-0.0502861	0.0374229	0.179045	No		-0.0500848	0.033658	0.136744	No		-0.00977637	0.0353978	0.782407	No		-0.18038	0.114558	0.115426	No
Phenylalanine	0.00986027	0.0298301	0.740988	No		0.211107	0.0366701	8.62895e-09	Yes		0.0948936	0.0323765	0.00338094	No		0.0980821	0.0332803	0.00320895	No		-0.0108168	0.114425	0.924691	No
Glycine	-0.000563716	0.0318585	0.985883	No		-0.0777479	0.0401128	0.0526025	No		-0.0733986	0.0286904	0.0105216	No		0.107427	0.0522374	0.0397392	No		0.0462293	0.116379	0.691217	No
Isoleucine	0.0181823	0.031484	0.563599	No		0.0191882	0.0362801	0.596884	No		-0.0144576	0.0329338	0.660672	No		0.0500355	0.0344494	0.146389	No		-0.0899514	0.113871	0.429603	No
Citrate	-0.293056	0.0320302	5.93644e-20	Yes		-0.315856	0.0355605	6.82301e-19	Yes		-0.337566	0.0313386	5.0323e-27	Yes		-0.25032	0.0366849	9.00889e-12	Yes		-0.0659897	0.118109	0.576383	No
S-VLDL-C	-0.236091	0.0315969	8.02868e-14	Yes		-0.943986	0.0350556	2.7819e-158	Yes		-0.34014	0.0314606	3.25811e-27	Yes		-0.915552	0.0354191	3.82405e-146	Yes		-0.55927	0.114395	1.0493e-06	Yes
Omega-3	0.0250194	0.0331934	0.451006	No		-0.136248	0.0354188	0.000119872	Yes		-0.0557113	0.032609	0.0875567	No		-0.0944202	0.0362672	0.00923217	No		-0.154685	0.115191	0.179387	No
Tyrosine	0.0384215	0.0316558	0.224858	No		0.0391024	0.0355662	0.271589	No		0.0138624	0.0312584	0.657424	No		0.058838	0.0364164	0.106167	No		-0.214327	0.116699	0.066337	No
Leucine	-0.0139525	0.0321883	0.664679	No		-0.00661928	0.0372049	0.858791	No		-0.00286257	0.033919	0.932743	No		-0.0230257	0.0350354	0.511048	No		-0.229348	0.114209	0.0446875	No
Glutamine	-0.0417212	0.0303816	0.169684	No		-0.0787596	0.0364615	0.0307728	No		-0.0435662	0.0323654	0.178285	No		-0.0741838	0.0339302	0.0287946	No		-0.317039	0.116684	0.00661121	No
M-VLDL-P	-0.230613	0.031521	2.59002e-13	Yes		-0.95538	0.0353104	9.2314e-160	Yes		-0.351156	0.0321653	1.02727e-27	Yes		-0.870639	0.0345586	5.61975e-139	Yes		-0.510153	0.114907	9.2247e-06	Yes
Acetate	-0.173981	0.0342562	3.81179e-07	Yes		-0.107033	0.0313491	0.000640279	No		-0.161302	0.0339094	1.97193e-06	Yes		-0.11164	0.0312713	0.000357331	No		-0.141504	0.113798	0.213763	No
XS-VLDL-PL	-0.151853	0.031867	1.89204e-06	Yes		-0.830048	0.0352505	9.33207e-122	Yes		-0.292137	0.0314467	1.60568e-20	Yes		-0.757189	0.0359028	3.31949e-98	Yes		-0.28805	0.114504	0.0119167	No
Alanine	0.135873	0.0305095	8.46799e-06	Yes		0.154776	0.0357236	1.4773e-05	Yes		0.0834734	0.032038	0.00917809	No		0.213136	0.0337394	2.69245e-10	Yes		0.484458	0.115343	2.71897e-05	Yes
S-HDL-FC	-0.0109801	0.0317133	0.72917	No		-0.437841	0.0378754	7.36758e-31	Yes		-0.030552	0.0329178	0.353344	No		-0.434733	0.0362156	3.85144e-33	Yes		-0.0618765	0.116993	0.596906	No
S-VLDL-P	0.0688019	0.0319974	0.0315415	No		-0.473464	0.0362134	5.56713e-39	Yes		-0.021605	0.032753	0.509491	No		-0.41108	0.0353604	3.43024e-31	Yes		-0.146155	0.115476	0.205693	No
VLDL-C	-0.213465	0.0317097	1.6932e-11	Yes		-0.956201	0.0351952	4.67841e-161	Yes		-0.337489	0.0318446	3.25194e-26	Yes		-0.891305	0.0351359	7.29799e-141	Yes		-0.472273	0.11483	3.97851e-05	Yes
Histidine	-0.119122	0.0304795	9.30808e-05	Yes		-0.152307	0.0353434	1.64134e-05	Yes		-0.164408	0.0318699	2.49637e-07	Yes		-0.0975853	0.0335473	0.00362912	No		-0.295292	0.11504	0.0102947	No
S-HDL-PL	0.174103	0.0316088	3.64638e-08	Yes		-0.00779229	0.037564	0.835667	No		0.245911	0.0323607	3.03633e-14	Yes		-0.117653	0.0366233	0.00131679	No		0.289664	0.117251	0.013531	No
VLDL-PL	0.0229712	0.0321724	0.475228	No		-0.595001	0.0363288	4.32395e-60	Yes		-0.0823829	0.0332284	0.0131678	No		-0.508837	0.0350967	1.63755e-47	Yes		-0.174569	0.115702	0.131426	No
S-VLDL-PL	-0.181	0.0315498	9.69496e-09	Yes		-0.877801	0.0353519	4.609e-135	Yes		-0.29493	0.0318125	1.91946e-20	Yes		-0.815892	0.0351254	1.41616e-118	Yes		-0.479304	0.114749	3.01002e-05	Yes
XL-VLDL-CE	-0.0369795	0.0325553	0.256005	No		-0.674119	0.0366436	2.88856e-75	Yes		-0.122377	0.03316	0.000224051	Yes		-0.62762	0.0360392	1.12183e-67	Yes		-0.270752	0.115699	0.0193197	No
SFA	0.123547	0.0315572	9.05158e-05	Yes		-0.433317	0.0367679	5.26561e-32	Yes		0.0299314	0.0345678	0.386563	No		-0.308782	0.0332954	1.87785e-20	Yes		0.0922378	0.116163	0.427213	No
S-HDL-L	0.134702	0.031435	1.82999e-05	Yes		-0.091095	0.0373109	0.0146302	No		0.203077	0.0321597	2.73149e-10	Yes		-0.200402	0.0364425	3.83972e-08	Yes		0.171744	0.117102	0.142549	No
S-VLDL-L	0.0285881	0.0319038	0.370218	No		-0.554235	0.036126	5.72728e-53	Yes		-0.0641441	0.032458	0.0481356	No		-0.497829	0.0355476	1.85547e-44	Yes		-0.194228	0.115403	0.0924359	No
S-VLDL-CE	-0.177115	0.0317445	2.42619e-08	Yes		-0.857912	0.0352579	8.07821e-130	Yes		-0.27183	0.0314283	5.34073e-18	Yes		-0.847631	0.0359387	3.62572e-122	Yes		-0.484728	0.114545	2.36488e-05	Yes
S-HDL-C	-0.047267	0.0310842	0.128364	No		-0.306625	0.0369252	1.03875e-16	Yes		0.0182597	0.0319517	0.567678	No		-0.409803	0.0358639	3.42485e-30	Yes		-0.132116	0.116473	0.256726	No
Acetone	-0.0617072	0.030485	0.0429571	No		-0.0238108	0.0354804	0.502162	No		-0.0995439	0.0318206	0.00175936	No		0.0176864	0.0337592	0.600351	No		0.211168	0.115055	0.0665176	No
Lactate	0.084928	0.0303314	0.00511222	No		-0.0382211	0.0356989	0.284332	No		0.0418786	0.0311805	0.179245	No		0.0156049	0.0345905	0.651898	No		0.0820319	0.114835	0.475051	No
bOHbutyrate	-0.0884624	0.0302749	0.00347977	No		-0.127934	0.0356592	0.000334014	No		-0.162359	0.0302	7.6459e-08	Yes		-0.0272443	0.0360456	0.449756	No		0.177025	0.115384	0.125046	No
L-VLDL-CE	-0.0423328	0.0321259	0.187605	No		-0.649184	0.0362511	1.96278e-71	Yes		-0.125882	0.0323882	0.000101766	Yes		-0.616479	0.0361303	4.75466e-65	Yes		-0.251376	0.115553	0.0296514	No
S-HDL-CE	-0.0567033	0.030915	0.0666351	No		-0.249268	0.0366021	9.88613e-12	Yes		0.0326026	0.0316065	0.302303	No		-0.382944	0.0358618	1.39448e-26	Yes		-0.148131	0.11605	0.201864	No
Acetoacetate	0.0397296	0.030947	0.19922	No		0.0233527	0.0349279	0.503757	No		-0.0340983	0.0314324	0.27801	No		0.106697	0.0343358	0.00188843	No		0.31826	0.114701	0.0055484	No
Pyruvate	0.0112114	0.0298817	0.707519	No		-0.0209845	0.0365996	0.56641	No		-0.0447513	0.0312919	0.152689	No		0.0530119	0.034654	0.126086	No		0.0764729	0.115167	0.506712	No
L-HDL-TG	0.155832	0.0313913	6.92218e-07	Yes		-0.111751	0.0370868	0.00258657	No		0.0516475	0.0312665	0.0985725	No		-0.00503382	0.0377315	0.893869	No		0.348419	0.114655	0.00238854	No
Total fatty acids	0.0780825	0.0312895	0.0125816	No		-0.524093	0.0368147	7.11938e-46	Yes		-0.0474336	0.0339537	0.162418	No		-0.370288	0.0335897	3.21615e-28	Yes		-0.000964279	0.115833	0.993358	No
M-VLDL-L	-0.130866	0.0316613	3.58181e-05	Yes		-0.794099	0.0357069	6.68919e-109	Yes		-0.239214	0.0326266	2.30488e-13	Yes		-0.708567	0.0345447	5.04338e-93	Yes		-0.382723	0.115331	0.000912342	No
S-HDL-P	-0.0241421	0.0310562	0.436945	No		-0.324475	0.0368596	1.38527e-18	Yes		0.0333937	0.0318885	0.295011	No		-0.421735	0.0358703	7.30351e-32	Yes		-0.115561	0.116423	0.320959	No
XL-HDL-TG	0.158846	0.0307412	2.38553e-07	Yes		-0.250906	0.0359382	2.96444e-12	Yes		0.00913409	0.0325001	0.778675	No		-0.091971	0.0338509	0.00659154	No		0.189388	0.115018	0.0997121	No
VLDL-FC	-0.0773363	0.0319708	0.0155683	No		-0.751934	0.0359143	8.32297e-97	Yes		-0.193524	0.0326891	3.23862e-09	Yes		-0.667348	0.0350995	2.97873e-80	Yes		-0.293799	0.115401	0.0109332	No
VLDL-P	-0.0739038	0.0318051	0.0201485	No		-0.742505	0.0356582	8.81575e-96	Yes		-0.193007	0.0323392	2.41549e-09	Yes		-0.660679	0.0350559	6.84371e-79	Yes		-0.289832	0.115217	0.0119203	No

## Sheet: ST9
Supplementary Table 9. Subgroup analysis for the observational associations between the 32 clinical biomarkers and frailty index in the UK Biobank Notes: β represents the difference in the frailty index (%) per 1 standard deviation increase in biomarker level. All models were multivariable linear regression models adjusted for age, sex, baseline assessment center, body mass index, smoking, alcoho…
Clinical biomarkers	Age <60 years (n = 34,547)					Age ≥60 years (n = 32,941)					Women (n = 26,379)					Men (n = 41,109)					Non-white ethnicity (n = 4,398)
	β per 1-SD increase	SE	p	Significant at p<.00025 (Bonferroni-corrected)		β per 1-SD increase	SE	p	Significant at p<.00025 (Bonferroni-corrected)		β per 1-SD increase	SE	p	Significant at p<.00025 (Bonferroni-corrected)		β per 1-SD increase	SE	p	Significant at p<.00025 (Bonferroni-corrected)		β per 1-SD increase	SE	p	Significant at p<.00025 (Bonferroni-corrected)
HbA1c	1.11627	0.0406553	3.55572e-164	Yes		1.22768	0.0412267	3.01413e-192	Yes		1.08084	0.0538095	4.6364e-89	Yes		1.216	0.0344761	2.02469e-268	Yes		1.09958	0.122707	4.78203e-19	Yes
Total cholesterol	-0.856956	0.0402919	9.87397e-100	Yes		-1.72352	0.0393708	0	Yes		-1.02038	0.0472109	1.09252e-102	Yes		-1.48075	0.0351806	0	Yes		-1.11163	0.117063	3.58929e-21	Yes
Cystatin C	0.80587	0.0491097	2.7838e-60	Yes		0.868174	0.0395476	4.9183e-106	Yes		0.952792	0.0580224	2.72741e-60	Yes		0.812594	0.0362067	7.14227e-111	Yes		0.917403	0.120535	3.34932e-14	Yes
LDL-C	-0.885821	0.0394977	1.35595e-110	Yes		-1.70719	0.038627	0	Yes		-0.979075	0.0459242	5.43772e-100	Yes		-1.51957	0.0346724	0	Yes		-1.15726	0.116283	4.49256e-23	Yes
HDL-C	-0.425763	0.0475227	3.4345e-19	Yes		-0.741882	0.0481628	2.40061e-53	Yes		-0.551563	0.0491621	3.82911e-29	Yes		-0.622766	0.0466724	1.57875e-40	Yes		-0.283081	0.12147	0.0198299	No
Glucose	0.7924	0.0400508	1.23452e-86	Yes		0.774176	0.0393916	1.72029e-85	Yes		0.736604	0.0542005	6.36417e-42	Yes		0.802731	0.0329584	4.38683e-130	Yes		0.822301	0.119155	5.95021e-12	Yes
ApoA	-0.201757	0.0454077	8.88913e-06	Yes		-0.495606	0.0464243	1.46733e-26	Yes		-0.307632	0.0480493	1.55562e-10	Yes		-0.390986	0.0440578	7.31354e-19	Yes		-0.18167	0.121754	0.135747	No
GGT	0.66375	0.0390415	1.48825e-64	Yes		0.758653	0.0414552	1.95691e-74	Yes		0.792431	0.0560549	3.32402e-45	Yes		0.686665	0.0331525	8.37016e-95	Yes		0.607906	0.119694	3.96617e-07	Yes
ApoB	-0.636671	0.0389229	6.54082e-60	Yes		-1.44954	0.0393492	5.18125e-291	Yes		-0.752007	0.0463274	5.81497e-59	Yes		-1.22388	0.0345639	1.75076e-270	Yes		-0.968005	0.116384	1.20923e-16	Yes
CRP	0.508434	0.0412608	8.13911e-35	Yes		0.397703	0.0388893	1.64438e-24	Yes		0.449095	0.0491004	6.30294e-20	Yes		0.451209	0.034749	1.78277e-38	Yes		0.404449	0.123288	0.0010448	No
Triglycerides	0.466395	0.0394852	3.9147e-32	Yes		0.292867	0.0444708	4.59993e-11	Yes		0.797116	0.0611184	9.33137e-39	Yes		0.258098	0.0339808	3.13453e-14	Yes		0.206694	0.11928	0.0831972	No
Vitamin D	-0.477116	0.0391426	4.18143e-34	Yes		-0.255696	0.04188	1.0369e-09	Yes		-0.320775	0.0454294	1.69526e-12	Yes		-0.398894	0.0368651	3.00487e-27	Yes		-0.0555213	0.117966	0.637912	No
ALP	0.420047	0.0402352	1.78291e-25	Yes		0.439688	0.0398249	2.73834e-28	Yes		0.336199	0.043523	1.16227e-14	Yes		0.498448	0.0374731	2.75873e-40	Yes		0.355956	0.118528	0.00268811	No
SHBG	-0.103989	0.0433162	0.0163691	No		-0.271848	0.0494973	3.99991e-08	Yes		-0.148352	0.0404032	0.000241342	Yes		-0.234383	0.0572037	4.18753e-05	Yes		-0.101939	0.119362	0.393137	No
ALT	0.336255	0.038801	4.66393e-18	Yes		0.272847	0.0459521	2.92095e-09	Yes		0.580879	0.0531114	8.82304e-28	Yes		0.179621	0.0361333	6.68584e-07	Yes		0.140476	0.11628	0.227086	No
IGF-1	-0.34501	0.0393675	1.9728e-18	Yes		-0.145347	0.0427842	0.000681581	No		-0.350857	0.0462782	3.53059e-14	Yes		-0.191488	0.0372253	2.70159e-07	Yes		-0.305246	0.122182	0.0125182	No
Urate	-0.0620706	0.0483295	0.199038	No		0.0690197	0.0472857	0.144401	No		0.316091	0.0591111	8.99803e-08	Yes		-0.137558	0.0414834	0.000914035	No		-0.121289	0.122368	0.321654	No
Testosterone	-0.522096	0.0787582	3.42767e-11	Yes		-0.909976	0.0813536	5.43558e-29	Yes		-2.76671	0.3957	2.777e-12	Yes		-0.69941	0.0590998	2.93122e-32	Yes		-0.813525	0.119995	1.3761e-11	Yes
Microalbumin (urine)	0.35262	0.0390923	1.97346e-19	Yes		0.34841	0.0386165	1.94113e-19	Yes		0.381814	0.0698039	4.54683e-08	Yes		0.345268	0.0300326	1.53361e-30	Yes		0.613481	0.113755	7.3184e-08	Yes
AST	0.35062	0.0378299	1.99862e-20	Yes		0.322669	0.0432094	8.37639e-14	Yes		0.583155	0.0513203	7.51914e-30	Yes		0.233038	0.0344404	1.33814e-11	Yes		0.174038	0.115992	0.13358	No
Albumin	-0.130463	0.0393872	0.000926254	No		-0.123741	0.0413834	0.002791	No		-0.036315	0.0461464	0.431318	No		-0.189453	0.0365378	2.16898e-07	Yes		-0.263686	0.119842	0.027842	No
Total bilirubin	-0.0873536	0.0374655	0.0197287	No		-0.210383	0.0425659	7.75077e-07	Yes		-0.15914	0.0523556	0.00237131	No		-0.131475	0.0334997	8.69957e-05	Yes		-0.187259	0.118038	0.112718	No
Urea	0.118482	0.043567	0.00654075	No		0.461551	0.0384201	3.56488e-33	Yes		0.229303	0.0516316	8.98532e-06	Yes		0.366434	0.0347779	6.3429e-26	Yes		0.296913	0.120887	0.0140853	No
Creatinine	0.0698935	0.0474374	0.140657	No		0.392014	0.0410928	1.52947e-21	Yes		0.166804	0.0669004	0.0126615	No		0.293506	0.0350805	6.11727e-17	Yes		0.112989	0.116089	0.330462	No
Potassium (urine)	-0.206892	0.0371748	2.63529e-08	Yes		-0.205852	0.0415679	7.37569e-07	Yes		-0.0473727	0.0427818	0.26817	No		-0.314214	0.0365142	7.8845e-18	Yes		-0.170548	0.117916	0.148154	No
Creatinine (urine)	-0.00805272	0.0390804	0.836749	No		0.0347316	0.0435119	0.424754	No		0.179863	0.0507149	0.000390996	No		-0.0624399	0.0356839	0.0801592	No		-0.475769	0.119723	7.19131e-05	Yes
Phosphate	0.242034	0.0380483	2.027e-10	Yes		0.349647	0.0423817	1.64435e-16	Yes		0.248704	0.0477995	1.97516e-07	Yes		0.313361	0.0353847	8.63671e-19	Yes		0.324409	0.117523	0.00579877	No
Total protein	0.0352242	0.0387949	0.363906	No		-0.0477888	0.0396715	0.228361	No		0.0745103	0.0442316	0.0920875	No		-0.0571212	0.0356984	0.109584	No		-0.275206	0.118216	0.0199609	No
Sodium (urine)	-0.25214	0.0383176	4.76411e-11	Yes		-0.521654	0.0439464	1.97549e-32	Yes		-0.272438	0.0480964	1.4908e-08	Yes		-0.423837	0.0362586	1.62568e-31	Yes		-0.783765	0.119034	5.14329e-11	Yes
Lipoprotein(a)	-0.00205143	0.0379884	0.956934	No		0.043211	0.0396905	0.276295	No		-0.0587956	0.0436338	0.177838	No		0.0663691	0.0353589	0.0605235	No		-0.165439	0.118027	0.161077	No
Calcium	0.0829587	0.0390247	0.0335272	No		0.101503	0.039665	0.0105021	No		0.0884483	0.0424683	0.0372894	No		0.0902999	0.0370737	0.014868	No		0.132854	0.117599	0.25866	No
Direct bilirubin	0.114288	0.0379501	0.00260121	No		0.230891	0.0422074	4.5241e-08	Yes		0.119905	0.0530081	0.023705	No		0.196748	0.0334497	4.08753e-09	Yes		0.14225	0.118011	0.228123	No

[truncated: 9 more sheets: ST10, ST11, ST12, ST13, ST14, ST15, ST16, ST17, ST18]
